# Supplementary material for: SMAD2/3 signaling regulates initiation of mouse Wolffian ducts and proximal differentiation in Müllerian ducts
Source: FEBS Open Bio. 2023 Nov 20;14(1):37–50. doi: 10.1002/2211-5463.13729 (PMC10761927; doi:10.1002/2211-5463.13729)
Supplement: Supplementary file 2 — File S1. RNA‐seq data in the proximal and middle MD at E14.5. [file FEB4-14-37-s002.xlsx]

## Sheet: Gene-rpkm
Gene	proximal	middle	log3(pro/mid)	log2(pro/mid)	OR>1		Gene	proximal	middle	log3(pro/mid)>1	log2(pro/mid)>1		Gene	proximal	middle	log3(pro/mid)<1	log2(pro/mid)<1
0610005C13Rik	0.819739	0.418149	0.612726	0.971148	0		Mir125a	1.55687	0	#DIV/0!	#DIV/0!		5730457N03Rik	0	1.13014	#NUM!	#NUM!
0610007P14Rik	22.1859	25.9936	-0.144176	-0.228513	1		Mir7061	1.03791	0	#DIV/0!	#DIV/0!		Hoxd12	0.0069631	7.37029	-6.33944	-10.0478
0610009B22Rik	11.9003	11.8619	0.00294192	0.00466283	1		Hist1h3b	2.68994	2.46747e-05	10.5581	16.7342		Hoxd13	0.0213184	6.99843	-5.27381	-8.35879
0610009L18Rik	1.82431	1.77824	0.0232818	0.0369009	1		Keg1	1.398	0.0108312	4.4241	7.01203		Hoxa13	0.0134383	2.48751	-4.75229	-7.53221
0610009O20Rik	23.5713	23.6459	-0.00287624	-0.00455873	1		Aldob	1.97857	0.018479	4.254	6.74243		Hoxc11	0.0578508	9.82108	-4.67355	-7.4074
0610010B08Rik	1.68887	1.63526	0.0293624	0.0465382	1		Rmrp	107.92	1.18111	4.10967	6.51368		Hoxa11os	0.327823	31.6192	-4.15892	-6.59174
0610010F05Rik	4.30031	5.36112	-0.200695	-0.318094	1		Rpph1	45.7128	1.05492	3.43061	5.43739		Hotair	0.0238224	1.80285	-3.93815	-6.24182
0610010K14Rik	36.2552	40.9513	-0.110868	-0.175721	1		Foxl2	2.03752	0.0572849	3.25088	5.15252		Hoxd11	0.259786	16.9221	-3.80163	-6.02544
0610011F06Rik	12.51	14.9965	-0.165016	-0.261544	1		Gng4	3.44854	0.111079	3.12709	4.95633		Hoxa11	0.769884	38.1759	-3.55332	-5.63188
0610012G03Rik	12.3164	13.8976	-0.109943	-0.174255	1		Foxl2os	2.98491	0.107109	3.0288	4.80054		Gdf7	0.201795	6.35887	-3.14065	-4.97781
0610030E20Rik	10.6493	9.82461	0.0733686	0.116287	1		Vmn1r90	1.0919	0.0415402	2.97558	4.71619		Dbh	0.0386601	1.15448	-3.09172	-4.90025
0610031O16Rik	0	0.021899	#NUM!	#NUM!	0		Clec18a	1.00881	0.0496007	2.74212	4.34615		Isl1	0.195584	4.11472	-2.77289	-4.39493
0610037L13Rik	19.5443	18.7079	0.0398119	0.0631003	1		Arx	10.5065	0.528978	2.72053	4.31193		Gm5796	0.0604498	1.14233	-2.6752	-4.2401
0610038B21Rik	0.425055	0.394272	0.0684296	0.108458	0		Ppp1r14c	4.69545	0.240178	2.70611	4.28909		Nts	0.104671	1.86564	-2.62198	-4.15574
0610039K10Rik	0.143166	0.22947	-0.429421	-0.680617	0		Dmrt2	3.64668	0.247083	2.45023	3.88352		Rorb	0.110372	1.4079	-2.31747	-3.6731
0610040B10Rik	1.52384	1.55841	-0.020419	-0.0323634	1		Sfrp5	15.1557	1.09218	2.39411	3.79458		Hoxd10	2.82312	34.7727	-2.2856	-3.62259
0610040F04Rik	0.10479	0.0614484	0.48585	0.770054	0		4932418E24Rik	1.00922	0.0745414	2.3717	3.75905		Hoxa10	7.09261	70.4275	-2.08948	-3.31175
0610040J01Rik	1.31154	2.05536	-0.408924	-0.648129	1		Cma1	5.65739	0.419255	2.36866	3.75424		4933417E11Rik	0.274434	2.65801	-2.06681	-3.27582
0610043K17Rik	0.713774	0.525575	0.2786	0.441571	0		Hist2h2bb	2.21898	0.18301	2.27129	3.5999		Prokr2	0.132343	1.24199	-2.03809	-3.2303
1010001N08Rik	3.36743	2.00955	0.469901	0.744775	1		Dio3os	1.07605	0.0987594	2.17398	3.44568		Tbx18	0.165924	1.43463	-1.96351	-3.11208
1110001J03Rik	14.4037	16.6535	-0.132108	-0.209386	1		A230077H06Rik	1.15182	0.120517	2.05469	3.25661		Snord55	0.226211	1.85074	-1.91321	-3.03236
1110002L01Rik	3.09899	3.04401	0.0162938	0.025825	1		Hoxc8	40.4711	4.45979	2.00752	3.18184		Adra1d	0.7444	5.86417	-1.87877	-2.97778
1110004E09Rik	8.25331	9.61973	-0.13945	-0.221024	1		Hist1h2bh	1.22941	0.136279	2.00215	3.17333		Msx2	0.451871	3.1857	-1.77773	-2.81763
1110004F10Rik	63.2807	70.0523	-0.0925365	-0.146667	1		Rn45s	174.113	19.7246	1.98235	3.14196		Alx3	0.295118	1.98465	-1.73475	-2.74952
1110006O24Rik	1.14873	0.77536	0.357801	0.567102	1		Stfa2l1	2.09625	0.242403	1.96366	3.11233		Fam150b	1.86859	12.5321	-1.73228	-2.74561
1110007C09Rik	10.7754	7.6982	0.306095	0.485148	1		Hist1h2bn	1.68719	0.197619	1.95199	3.09383		Rxfp2	5.87812	36.4518	-1.66096	-2.63256
1110008F13Rik	25.2671	30.1476	-0.16075	-0.254783	1		Tnxb	4.47151	0.526124	1.94786	3.08729		Synpo2	0.518226	3.16468	-1.64698	-2.61041
1110008L16Rik	4.01988	4.24961	-0.0505867	-0.080178	1		Hist1h1d	2.1265	0.257092	1.92315	3.04812		Nrn1	0.500399	3.03712	-1.6414	-2.60155
1110008P14Rik	7.2243	6.53676	0.0910319	0.144282	1		Aoc1	1.25813	0.156911	1.89485	3.00326		Kcnh1	0.233993	1.41587	-1.63862	-2.59715
1110012L19Rik	8.98083	9.40649	-0.042151	-0.0668077	1		Sod3	1.82053	0.22942	1.8854	2.9883		Cpxm2	1.03673	5.59974	-1.53525	-2.43332
1110017D15Rik	0.150457	0.0979172	0.390998	0.619717	0		Mir1188	1.1763	0.150373	1.87237	2.96764		A2m	0.906589	4.79416	-1.51597	-2.40276
1110019D14Rik	1.24854	0.819121	0.383664	0.608094	1		Retnlg	1.1318	0.148394	1.84933	2.93111		Mir6958	0.241705	1.23594	-1.48539	-2.35429
1110020A21Rik	0.303717	0.325397	-0.0627607	-0.0994733	0		Tpsb2	4.42734	0.580484	1.84933	2.93111		Dlx5	0.938537	4.67115	-1.46079	-2.31529
1110028F11Rik	0.0391375	0.0266835	0.348654	0.552604	0		Lppr4	2.38196	0.320359	1.82616	2.89439		Gpr12	0.333641	1.60106	-1.42758	-2.26266
1110032A03Rik	4.41039	3.94369	0.101807	0.16136	1		Ntrk1	10.3903	1.40844	1.81901	2.88307		Fev	0.33404	1.59828	-1.42491	-2.25843
1110032F04Rik	0.746024	1.13392	-0.381097	-0.604025	1		Hoxa7	16.4029	2.24217	1.81139	2.87098		Lbx2	0.237564	1.12642	-1.41666	-2.24536
1110034G24Rik	4.30617	4.29345	0.00269274	0.00426788	1		Cbln2	1.66445	0.228755	1.80646	2.86317		Fam155a	0.320126	1.51043	-1.41218	-2.23825
1110037F02Rik	16.1962	16.0387	0.00889494	0.0140982	1		Itih5	11.2144	1.542	1.80602	2.86248		Lor	0.267792	1.24761	-1.40065	-2.21998
1110038B12Rik	52.3045	58.7294	-0.105459	-0.167148	1		Hist1h4j	1.94223	0.267583	1.80424	2.85966		Neto2	2.68761	12.4933	-1.39862	-2.21676
1110038F14Rik	22.2537	23.0066	-0.0302862	-0.0480026	1		Scn7a	1.39077	0.1944	1.79107	2.83878		Pex5l	0.249548	1.12592	-1.37146	-2.17372
1110046J04Rik	1.25578	1.18475	0.0529988	0.0840011	1		Epha6	1.40302	0.197023	1.78686	2.8321		Tnfsf13b	1.26774	5.43666	-1.32524	-2.10046
1110051M20Rik	14.8538	13.121	0.112908	0.178954	1		Grm4	1.22436	0.172992	1.78127	2.82325		Gm53	3.31728	14.1258	-1.31881	-2.09026
1110054M08Rik	3.11823	2.69046	0.134309	0.212874	1		Stfa2	1.32709	0.189344	1.7724	2.80918		Apela	1.71921	7.27342	-1.31289	-2.08089
1110057K04Rik	10.7231	13.6386	-0.218916	-0.346974	1		Cpa3	7.61397	1.10529	1.75665	2.78422		Slc26a7	0.267905	1.12637	-1.30722	-2.07189
1110058L19Rik	11.3221	10.1722	0.0974849	0.15451	1		Mansc4	3.25237	0.48205	1.73773	2.75424		Mir196a-1	1.72985	7.07637	-1.28228	-2.03236
1110059E24Rik	14.9014	16.7306	-0.105391	-0.167041	1		Xkrx	1.36289	0.202735	1.73443	2.749		Snora69	0.289254	1.18326	-1.28228	-2.03236
1110059G10Rik	3.23394	2.77033	0.140846	0.223235	1		Vstm2b	22.3982	3.47253	1.69677	2.68932		Fgf3	0.738881	2.99235	-1.27313	-2.01786
1110065P20Rik	17.8211	14.0462	0.216665	0.343407	1		Kera	1.90922	0.296119	1.6964	2.68873		Tubb3	0.68621	2.75436	-1.26501	-2.005
1190002F15Rik	12.6447	10.5236	0.167136	0.264904	1		Snord17	7.34522	1.14311	1.69332	2.68384		Frzb	1.83092	7.02633	-1.22413	-1.9402
1190002N15Rik	12.5968	13.1293	-0.0376871	-0.0597327	1		Zcchc5	4.17912	0.661294	1.67817	2.65984		Foxd2	0.875824	3.34162	-1.21885	-1.93183
1190005I06Rik	0.889436	1.13087	-0.218598	-0.34647	1		Hist1h1e	2.09311	0.336071	1.6649	2.63881		Cxxc4	2.86377	10.3201	-1.16689	-1.84947
1190007I07Rik	8.17412	7.61693	0.0642626	0.101854	1		Hmgcs2	1.81587	0.295816	1.6517	2.61789		Gm25500	0.598118	2.1409	-1.16073	-1.83972
1200014J11Rik	8.653	10.0375	-0.1351	-0.214128	1		Adcyap1r1	10.9483	1.83227	1.62717	2.579		Adam23	0.654261	2.23559	-1.11846	-1.77272
1300002E11Rik	1.98773	1.65452	0.167013	0.264709	1		Hist1h1a	1.42103	0.242211	1.61051	2.5526		Foxd2os	1.17794	3.98415	-1.10918	-1.75801
1300017J02Rik	0.0542907	0.0872493	-0.431833	-0.684438	0		Mira	32.7652	5.63757	1.60194	2.53902		Lin28a	0.420831	1.38965	-1.08735	-1.72341
1500004A13Rik	3.34501	3.42775	-0.0222411	-0.0352514	1		Gm14288	1.07913	0.189737	1.58224	2.5078		Hoxc10	8.00597	25.6947	-1.06143	-1.68232
1500009C09Rik	0.0185341	0.0189546	-0.0204206	-0.032366	0		Ngp	3.43467	0.606154	1.57885	2.50242		Tnc	1.73214	5.51509	-1.05418	-1.67083
1500009L16Rik	3.56141	4.08047	-0.123843	-0.196287	1		Glis1	2.16911	0.391467	1.55849	2.47014		Nell2	0.930123	2.92772	-1.04374	-1.65428
1500011B03Rik	5.20398	4.90665	0.0535515	0.0848771	1		Hoxc5	21.6517	3.94605	1.54956	2.456		Eya1	0.541677	1.69266	-1.03711	-1.64379
1500011K16Rik	5.65668	5.18425	0.0793838	0.12582	1		Ltf	1.84038	0.335624	1.54899	2.45509		Tmem179	1.28635	4.01501	-1.03606	-1.64212
1500012F01Rik	62.0413	58.0696	0.0602196	0.0954458	1		Snord37	3.66206	0.680934	1.53131	2.42707		Wif1	0.393499	1.22337	-1.03247	-1.63643
1500012K07Rik	0.0806298	0.078733	0.0216691	0.0343447	0		Nell1	7.56103	1.41817	1.52341	2.41455		Tmem100	1.46037	4.51119	-1.02663	-1.62717
1500015A07Rik	1.85532	1.81996	0.0175154	0.0277613	1		Col13a1	20.0174	3.76451	1.521	2.41072		Hmga2	103.34	318.746	-1.02527	-1.62501
1500015L24Rik	0.0226793	0	#DIV/0!	#DIV/0!	0		Hist1h4m	4.3751	0.827297	1.51602	2.40284		Vldlr	7.68177	23.6229	-1.02253	-1.62068
1500015O10Rik	2.00686	1.32084	0.380756	0.603484	1		Camp	3.06348	0.602496	1.48025	2.34615		Mir17	0.420107	1.28891	-1.02042	-1.61732
1500017E21Rik	0.156426	0.187196	-0.163455	-0.259069	0		Snord15b	6.32768	1.24447	1.48025	2.34615		Marchf11	0.83261	2.50784	-1.00364	-1.59073
1600002D24Rik	0.0637273	0.0244398	0.872373	1.38268	0		Stfa3	2.18415	0.437979	1.46258	2.31814		Nsg2	1.39103	4.18408	-1.00239	-1.58876
1600002H07Rik	8.95509	10.1142	-0.110793	-0.175602	1		Trank1	3.37148	0.686489	1.44866	2.29607		Bdkrb2	0.609155	1.82596	-0.99925	-1.58377
1600002K03Rik	5.06839	4.96161	0.0193817	0.0307192	1		Mir1839	1.20853	0.247188	1.44456	2.28957		Crmp1	2.15164	6.43851	-0.997683	-1.58129
1600010M07Rik	0.429655	0.117174	1.18269	1.87453	0		Olfm4	1.50624	0.308081	1.44456	2.28957		Htr6	0.466374	1.39112	-0.994779	-1.57669
1600012H06Rik	10.8459	8.3718	0.235678	0.37354	1		Scarna2	1.44627	0.295816	1.44455	2.28956		4931403E22Rik	0.501864	1.48572	-0.987906	-1.56579
1600014C10Rik	2.73617	2.91331	-0.0571	-0.0905014	1		Kcnh3	1.69895	0.347499	1.44455	2.28956		Actg2	0.590386	1.7153	-0.970831	-1.53873
1600014C23Rik	0.102188	0	#DIV/0!	#DIV/0!	0		Adamts16	5.71832	1.20081	1.42059	2.25158		Hoxd9	8.03244	23.209	-0.965811	-1.53077
1600020E01Rik	12.9807	10.8904	0.159822	0.253311	1		Mpo	1.13657	0.248062	1.38547	2.19591		Gm3264	1.22039	3.50427	-0.960131	-1.52177
1600023N17Rik	0.31508	0.143212	0.717724	1.13757	0		Hist1h3f	1.13374	0.24752	1.38519	2.19547		Calb1	0.363106	1.0385	-0.956514	-1.51604
1600027J07Rik	0.144331	0.332112	-0.75856	-1.20229	0		Adcy8	1.04697	0.232766	1.36866	2.16927		Edaradd	0.365824	1.03997	-0.951013	-1.50732
1600029O15Rik	0.138177	0.204344	-0.356149	-0.564482	0		Insrr	3.05718	0.693213	1.35071	2.14083		Atcay	0.388687	1.09874	-0.945871	-1.49917
1700001C02Rik	0.0247816	0.0253437	-0.0204155	-0.0323578	0		Gm5483	4.08493	0.932713	1.34439	2.13081		Tbx3os2	0.822191	2.32233	-0.94515	-1.49803
1700001C19Rik	0.0489855	0.0901764	-0.555467	-0.880395	0		Tfec	1.06125	0.243437	1.34019	2.12414		Ebf3	1.67909	4.73752	-0.944156	-1.49645
1700001D01Rik	0.0312292	0	#DIV/0!	#DIV/0!	0		Hist1h4f	1.61623	0.371538	1.33823	2.12105		Apoo-ps	0.571103	1.60783	-0.942162	-1.49329
1700001F09Rik	0.000522857	0	#DIV/0!	#DIV/0!	0		Hist1h4c	2.32605	0.548263	1.31545	2.08494		Mir7079	1.02287	2.8767	-0.941216	-1.49179
1700001G11Rik	0.0469832	0.0721589	-0.390566	-0.619032	0		S100a9	14.7823	3.51253	1.3081	2.07329		Hoxb9	3.57096	9.976	-0.935132	-1.48215
1700001G17Rik	0.65497	0.771317	-0.148833	-0.235895	0		Rem1	9.78537	2.33017	1.30615	2.07019		Lipg	1.9429	5.41771	-0.933443	-1.47947
1700001J03Rik	0.226793	0.162356	0.304244	0.482215	0		Podn	9.92447	2.41211	1.28753	2.04069		Nov	0.567864	1.55697	-0.918081	-1.45512
1700001J11Rik	0.403503	0.219733	0.553217	0.876828	0		Slitrk4	3.01324	0.733713	1.28585	2.03803		Htr1b	0.447587	1.22618	-0.917328	-1.45393
1700001K19Rik	0.517868	0.529615	-0.0204166	-0.0323596	0		Lrrc34	2.65626	0.647257	1.28519	2.03699		Syt13	5.26487	14.3213	-0.910869	-1.44369
1700001K23Rik	0.144627	0	#DIV/0!	#DIV/0!	0		Hpca	7.97044	1.95715	1.2782	2.02591		Cpa2	0.58593	1.59339	-0.91062	-1.4433
1700001L05Rik	0.755395	0.748483	0.00836719	0.0132617	0		Slitrk6	5.38236	1.3272	1.27439	2.01985		Tmod2	4.52209	12.2827	-0.909527	-1.44157
1700001L19Rik	0.078073	0.079844	-0.0204171	-0.0323603	0		BC100530	5.85968	1.44704	1.27304	2.01772		Rassf9	3.82381	10.2748	-0.899723	-1.42603
1700001O22Rik	0.953756	1.21357	-0.219289	-0.347565	1		Ly6a	2.76168	0.687757	1.26538	2.00558		Kcnd2	2.73633	7.24807	-0.88668	-1.40535
1700001P01Rik	0.169659	0.115671	0.348659	0.552611	0		Bai1	4.91053	1.25186	1.24407	1.97181		Fgf13	1.97848	5.17843	-0.875808	-1.38812
1700003D09Rik	0.0391619	0.0147393	0.889474	1.40978	0		Hoxc6	30.8003	7.86624	1.24243	1.9692		Snora44	1.35727	3.54726	-0.874467	-1.386
1700003E16Rik	1.17056	1.32035	-0.109606	-0.173722	1		Mt3	1.04949	0.268323	1.24145	1.96765		Nabp1	2.82884	7.28657	-0.861238	-1.36503
1700003F12Rik	0.505504	0.295412	0.488967	0.774994	0		Mir374b	1.48585	0.379889	1.24144	1.96764		Snord1b	0.458298	1.17174	-0.854465	-1.35429
1700003M02Rik	0.0719764	0.126187	-0.511033	-0.809967	0		Mir6945	1.03791	0.265364	1.24144	1.96764		Mir2861	0.430353	1.10029	-0.854463	-1.35429
1700003M07Rik	0.278058	0.274114	0.0130034	0.0206098	0		Mir6929	1.0534	0.269325	1.24144	1.96763		Snord23	0.712909	1.8227	-0.85446	-1.35429
1700006F04Rik	0.0401925	0.0411042	-0.0204166	-0.0323595	0		Scarna13	1.66821	0.429635	1.2348	1.95712		Dusp9	3.41127	8.70158	-0.852366	-1.35097
1700006H21Rik	0	0.0290109	#NUM!	#NUM!	0		Lcn2	2.13058	0.550016	1.23265	1.9537		Tulp2	1.86862	4.75717	-0.850576	-1.34813
1700007B14Rik	0.0408248	0.0250506	0.444554	0.704601	0		Bmp6	4.45871	1.17553	1.21348	1.92332		Zfp663	0.911268	2.31077	-0.846977	-1.34243
1700007F19Rik	0	0.0109895	#NUM!	#NUM!	0		Hist1h4a	1.31745	0.349584	1.20762	1.91404		Dact1	7.6236	19.2825	-0.844656	-1.33875
1700007G11Rik	0.184437	0.167663	0.0867931	0.137564	0		Prelp	3.50245	0.931794	1.20525	1.91028		Mthfd2	4.85863	12.2129	-0.839001	-1.32978
1700007J10Rik	1.25401	1.18002	0.0553562	0.0877375	1		Hist1h1b	1.62223	0.431801	1.20479	1.90954		Tagln3	1.41095	3.44448	-0.812397	-1.28762
1700007K09Rik	0.0261013	0.0266934	-0.0204178	-0.0323614	0		Hist1h4k	5.04495	1.3458	1.20279	1.90638		Crlf1	0.84685	2.061	-0.809588	-1.28317
1700007K13Rik	0.0877835	0.157106	-0.529802	-0.839717	0		Hist2h2aa1	1.52304	0.407672	1.1997	1.90147		Crym	0.632167	1.53725	-0.808836	-1.28197
1700007L15Rik	0.448789	0.748845	-0.466024	-0.73863	0		Nog	2.87343	0.769859	1.19883	1.90011		Rasl11a	4.15257	10.064	-0.805778	-1.27713
1700007P06Rik	0.407345	0.28751	0.31713	0.502639	0		Gpr64	3.94506	1.08123	1.17818	1.86737		Tfap2a	0.853157	2.06494	-0.804572	-1.27522
1700008F21Rik	0.0107786	0.0330692	-1.02041	-1.61732	0		Dpt	3.65616	1.01474	1.16673	1.84922		E130012A19Rik	2.0825	5.0262	-0.802007	-1.27115
1700008I05Rik	0.00993496	0	#DIV/0!	#DIV/0!	0		S100a8	14.0886	3.9588	1.15548	1.83139		Saa1	0.538217	1.2981	-0.80137	-1.27014
1700008J07Rik	1.70935	1.56523	0.0801742	0.127073	1		Mir6516	4.65173	1.31235	1.15183	1.82561		Pantr1	0.452423	1.09062	-0.800905	-1.2694
1700008O03Rik	0.464838	0.356537	0.241442	0.382676	0		Zfp385b	1.51734	0.428581	1.15076	1.8239		Cntn6	0.46835	1.11929	-0.793031	-1.25692
1700009C05Rik	0.0672598	0	#DIV/0!	#DIV/0!	0		Fam84a	7.74165	2.20488	1.14321	1.81194		Glt1d1	0.441395	1.05329	-0.791666	-1.25476
1700009J07Rik	0.0193047	0	#DIV/0!	#DIV/0!	0		Enpep	18.4705	5.27449	1.1408	1.80812		Mir466i	0.437467	1.04391	-0.79166	-1.25475
1700009N14Rik	0.0419441	0.10009	-0.791664	-1.25476	0		1810010H24Rik	2.68119	0.771704	1.13363	1.79675		Phf21b	0.913707	2.17873	-0.790986	-1.25368
1700010B08Rik	0.039385	0	#DIV/0!	#DIV/0!	0		Ptgds	4.60291	1.34495	1.1199	1.77499		Stmn4	0.658804	1.5672	-0.788831	-1.25027
1700010D01Rik	0	0.0552033	#NUM!	#NUM!	0		Sphk1	1.95965	0.573722	1.11812	1.77217		Kcnt2	1.30926	3.11308	-0.788404	-1.24959
1700010I02Rik	0.296061	0.0855929	1.12957	1.79033	0		Ren1	2.23207	0.666958	1.09953	1.74271		Gas6	42.8013	101.379	-0.784897	-1.24403
1700010I14Rik	1.05228	1.10498	-0.0444816	-0.0705016	1		Adamts12	15.8246	4.75578	1.09429	1.73442		Bcl11a	2.61512	6.16149	-0.780083	-1.2364
1700010K23Rik	0.0724472	0.0407078	0.524697	0.831625	0		Hist1h4d	5.11667	1.53928	1.09337	1.73295		Etv4	9.55491	22.3242	-0.772444	-1.22429
1700011A15Rik	0.156319	0.119899	0.24144	0.382674	0		Hist1h2bb	2.44354	0.735688	1.09265	1.73181		Greb1	1.97886	4.61853	-0.771478	-1.22276
1700011B04Rik	0	0.0278468	#NUM!	#NUM!	0		Tmem27	1.92943	0.58624	1.08432	1.71861		Hs3st6	1.38842	3.23918	-0.771113	-1.22218
1700011C11Rik	0	0.0497101	#NUM!	#NUM!	0		Sned1	27.8037	8.46982	1.08196	1.71487		Plaur	1.87062	4.33022	-0.764008	-1.21092
1700011E24Rik	0.0624952	0.0639129	-0.020418	-0.0323618	0		Slc7a10	3.05373	0.93109	1.08115	1.71358		Jph4	4.14679	9.54294	-0.758654	-1.20244
1700011H14Rik	4.62658	4.91708	-0.0554308	-0.0878557	1		Dok6	1.00977	0.307993	1.08082	1.71306		Snord123	0.802022	1.84549	-0.758561	-1.20229
1700011I03Rik	0.0364933	0	#DIV/0!	#DIV/0!	0		Snord15a	2.38439	0.731544	1.07549	1.7046		Saa2	0.505745	1.16278	-0.757807	-1.2011
1700011L22Rik	0.0180414	0.0184507	-0.0204196	-0.0323643	0		Gpr88	2.44466	0.753172	1.07169	1.69858		Pcdh10	0.787103	1.79881	-0.752332	-1.19242
1700012B09Rik	0.0257584	0	#DIV/0!	#DIV/0!	0		Nos1	5.4365	1.67782	1.07011	1.69609		S1pr3	10.8252	24.729	-0.751949	-1.19181
1700012D01Rik	2.03102	1.16837	0.503297	0.797707	1		Dgkb	1.48629	0.45893	1.06966	1.69537		Sult4a1	0.510898	1.16613	-0.751198	-1.19062
1700012D14Rik	1.06596	0.803264	0.25755	0.408207	1		Alx4	4.20469	1.29917	1.06905	1.69441		Tfap2c	0.90293	2.05856	-0.750144	-1.18895
1700012D16Rik	0.0914222	0	#DIV/0!	#DIV/0!	0		Lrrc17	41.0186	12.6895	1.06794	1.69264		Elavl2	0.662249	1.50901	-0.749643	-1.18816
1700012I11Rik	0.0169822	0	#DIV/0!	#DIV/0!	0		Folr1	3.08496	0.961873	1.0608	1.68133		Foxc1	1.44831	3.28859	-0.746452	-1.1831
1700012L04Rik	0	7.41167e-06	#NUM!	#NUM!	0		Ms4a7	1.30586	0.410108	1.05424	1.67092		Slit3	11.9443	27.0382	-0.743662	-1.17868
1700013F07Rik	0.0894146	0.030481	0.979582	1.5526	0		Dnajc6	1.07519	0.341806	1.04314	1.65334		Dpp6	3.54043	8.00047	-0.742074	-1.17616
1700013H16Rik	0.0144154	0	#DIV/0!	#DIV/0!	0		Stfa1	6.86122	2.18589	1.04119	1.65024		Limch1	7.11507	15.8667	-0.730019	-1.15705
1700015E13Rik	0.296962	0.253082	0.145539	0.230673	0		Lum	126.828	40.5855	1.03715	1.64384		Rspo3	9.76485	21.7501	-0.728946	-1.15535
1700016C15Rik	0.0471148	0	#DIV/0!	#DIV/0!	0		Rspo1	23.263	7.45797	1.03547	1.64118		Msx1	1.07657	2.39306	-0.727093	-1.15241
1700016D06Rik	0.105343	0.102208	0.0274999	0.0435863	0		Myo16	1.10138	0.355392	1.02957	1.63183		A530016L24Rik	0.515412	1.1432	-0.725115	-1.14928
1700016G22Rik	0	0.0304296	#NUM!	#NUM!	0		2010009K17Rik	3.12764	1.01126	1.02773	1.62892		Slc29a4	1.47406	3.26087	-0.722706	-1.14546
1700016H13Rik	0	0.0572244	#NUM!	#NUM!	0		Sema3e	2.32597	0.752618	1.02705	1.62784		Hist1h2ag	3.18772	7.04193	-0.721434	-1.14345
1700016K19Rik	0.383159	0.274296	0.30424	0.48221	0		Zim1	41.2108	13.4111	1.02185	1.61959		Pde9a	4.45386	9.81796	-0.719492	-1.14037
1700016L04Rik	0.0969477	0.0594882	0.444555	0.704603	0		Hist1h2ab	1.30694	0.426131	1.0201	1.61682		Id1	33.6454	73.7246	-0.714046	-1.13174
1700017B05Rik	10.7569	11.4581	-0.0574811	-0.0911055	1		Ar	3.22413	1.05296	1.01861	1.61446		Snora34	1.33626	2.92372	-0.712701	-1.1296
1700017G19Rik	0.0434059	0.0517889	-0.16073	-0.254752	0		Itga11	3.30305	1.08188	1.01596	1.61026		Emilin2	3.25814	7.10252	-0.709343	-1.12428
1700018B08Rik	0	0.0334162	#NUM!	#NUM!	0		Zfpm2	10.8407	3.55526	1.01481	1.60843		Fez1	9.04881	19.5333	-0.700418	-1.11014
1700018G05Rik	0.132665	0.0452249	0.979581	1.5526	0		Papln	7.22315	2.37572	1.01218	1.60426		Cntn3	1.28823	2.76957	-0.696718	-1.10427
1700018L02Rik	0.499975	0.616397	-0.190543	-0.302004	0		Fam180a	2.07854	0.684945	1.01044	1.60151		Snora68	3.60092	7.73346	-0.695757	-1.10275
1700019A02Rik	0.112565	0.0863385	0.241446	0.382682	0		Col6a5	1.01738	0.336771	1.00634	1.59502		Myl7	0.65793	1.40688	-0.69181	-1.09649
1700019B03Rik	0.0218779	0	#DIV/0!	#DIV/0!	0		Cd55	5.48058	1.81448	1.00619	1.59477		Upp1	0.541313	1.1543	-0.68928	-1.09248
1700019D03Rik	0.35966	0.302909	0.156312	0.247749	0		Lrrn3	5.12796	1.72245	0.993035	1.57392		Cdc42ep3	7.81309	16.5219	-0.681666	-1.08041
1700019G17Rik	1.41041	1.27378	0.0927457	0.146998	1		Fgf1	5.4256	1.82843	0.990041	1.56918		Chodl	1.39482	2.93138	-0.676042	-1.0715
1700019L03Rik	0.255845	0.504189	-0.617488	-0.978695	0		A230065H16Rik	8.05684	2.71907	0.988731	1.5671		Glb1l2	3.06361	6.43756	-0.675903	-1.07128
1700019N19Rik	0	0.0391002	#NUM!	#NUM!	0		Fam78b	3.9242	1.32532	0.988072	1.56606		P4ha3	1.31876	2.76814	-0.674928	-1.06973
1700019O17Rik	0.0102525	0.010485	-0.0204113	-0.0323511	0		Fstl4	1.16045	0.393662	0.984033	1.55966		Cox4i2	2.32995	4.88971	-0.674748	-1.06945
1700020A23Rik	0.60179	0.369265	0.444555	0.704604	0		Clic6	4.45001	1.51377	0.981514	1.55566		Aldh1a3	7.58194	15.8582	-0.671682	-1.06459
1700020D05Rik	0.952352	0.407291	0.773163	1.22543	0		Pi15	5.17815	1.76501	0.979683	1.55276		Atp2a3	1.8613	3.87454	-0.667344	-1.05771
1700020I14Rik	19.1823	18.872	0.0148448	0.0235284	1		Mir7-1	2.45062	0.835405	0.979581	1.5526		Add2	0.513636	1.06537	-0.664076	-1.05254
1700020L24Rik	3.67672	3.00423	0.183868	0.291424	1		Actn3	1.69905	0.581351	0.976204	1.54725		Cited1	0.487866	1.00975	-0.662124	-1.04944
1700020N15Rik	0.161574	0.198238	-0.186149	-0.295038	0		Gbp6	1.40126	0.483873	0.967862	1.53402		Mfsd2a	1.12432	2.32484	-0.661264	-1.04808
1700021F05Rik	12.3394	14.4479	-0.143592	-0.227588	1		Rnf112	4.59054	1.59595	0.961694	1.52425		Dtx3l	1.20818	2.49319	-0.659421	-1.04516
1700021F07Rik	0.0275265	0	#DIV/0!	#DIV/0!	0		Plxna4	3.96819	1.38045	0.961122	1.52334		Irx5	0.496473	1.02181	-0.657012	-1.04134
1700021K19Rik	8.73809	7.72719	0.111911	0.177374	1		Fam198a	3.24664	1.13483	0.956787	1.51647		Ppp1r3b	1.78492	3.66874	-0.655804	-1.03943
1700021N21Rik	0.0779867	0.0398779	0.610512	0.967639	0		Col9a2	49.2902	17.2365	0.956385	1.51583		Islr2	0.940002	1.92988	-0.654763	-1.03778
1700022H01Rik	0.0515921	0.105525	-0.651348	-1.03236	0		Bhlhe22	3.66165	1.28406	0.953828	1.51178		Gria2	1.34557	2.76003	-0.653938	-1.03647
1700022H16Rik	0.0370683	0.0379091	-0.0204158	-0.0323583	0		C1ra	7.79759	2.73983	0.952036	1.50894		Aldh1a2	92.0724	188.466	-0.652043	-1.03346
1700022I11Rik	0.028413	0.00968586	0.979581	1.5526	0		Unc5c	14.1949	4.9959	0.950531	1.50656		Snora30	0.494705	1.01186	-0.651353	-1.03237
1700023E05Rik	0	0.0209945	#NUM!	#NUM!	0		Igf1	13.2928	4.71843	0.942777	1.49427		Mir7052	0.542907	1.11045	-0.651351	-1.03237
1700023F06Rik	0.559208	0.526744	0.0544385	0.086283	0		Gm4980	2.22517	0.790238	0.942329	1.49356		Hopx	0.584255	1.19502	-0.65135	-1.03236
1700023L04Rik	0.15992	0.299837	-0.572145	-0.906828	0		Plscr4	7.5364	2.67986	0.941169	1.49172		Mir6904	0.526701	1.0773	-0.651349	-1.03236
1700024F13Rik	1.29235	0.836154	0.396322	0.628156	1		C1s1	15.2587	5.43476	0.939671	1.48934		Snora5c	0.698792	1.42929	-0.651349	-1.03236
1700024N05Rik	0	0.0183195	#NUM!	#NUM!	0		Lyz1	1.16242	0.414786	0.937998	1.48669		Lmo3	0.906999	1.85515	-0.651349	-1.03236
1700024P16Rik	0.21663	0.110772	0.610513	0.96764	0		Arsi	8.34066	2.9865	0.934852	1.48171		Mir7027	0.735187	1.50373	-0.651348	-1.03236
1700025F24Rik	0.276312	0.484423	-0.511034	-0.809969	0		Trpc6	1.64045	0.587719	0.93434	1.48089		Ptk2b	1.42153	2.90307	-0.649943	-1.03013
1700025G04Rik	4.30994	4.33685	-0.0056656	-0.00897976	1		Pla2r1	2.62454	0.940749	0.933891	1.48018		Foxp1	8.0584	16.3957	-0.646547	-1.02475
1700025K24Rik	0	0.0243848	#NUM!	#NUM!	0		Baiap3	1.85457	0.666479	0.931538	1.47645		Parp9	1.77088	3.59164	-0.64366	-1.02018
1700025N23Rik	2.64117	2.58932	0.018047	0.0286039	1		F13a1	6.12406	2.20562	0.929551	1.4733		Hoxd3	9.03505	18.234	-0.639149	-1.01303
1700026D08Rik	0.531789	0.251009	0.683369	1.08311	0		Ecm1	161.058	58.27	0.925419	1.46676		Pde7b	2.21465	4.44669	-0.634496	-1.00565
1700026L06Rik	0.762578	0.430277	0.520908	0.825619	0		Nalcn	3.45946	1.2554	0.922672	1.4624		Syt16	0.710998	1.42757	-0.634491	-1.00564
1700027H10Rik	0.0831212	5.80159e-09	14.9986	23.7723	0		Hist1h3d	2.05971	0.750949	0.918416	1.45565
1700027J07Rik	0.0166457	0.0170233	-0.0204176	-0.0323612	0		Pnoc	3.85711	1.40746	0.917641	1.45443
1700028D13Rik	0	0.0252139	#NUM!	#NUM!	0		Svopl	1.21501	0.443376	0.917603	1.45437
1700028E10Rik	0.110359	0.0929457	0.156309	0.247744	0		Ggt1	3.77847	1.38325	0.914684	1.44974
1700028I16Rik	0.083544	0.0341757	0.813625	1.28957	0		Arhgap20	10.9342	4.00769	0.913589	1.448
1700028J19Rik	0.327025	0.30404	0.0663358	0.10514	0		Acap1	2.41705	0.88697	0.912507	1.44629
1700028K03Rik	1.33933	1.03621	0.233567	0.370195	1		Col8a1	1.71207	0.629483	0.910749	1.4435
1700028M03Rik	0.0754038	0	#DIV/0!	#DIV/0!	0		Gpr153	18.7049	6.88443	0.909805	1.44201
1700028P14Rik	0.101639	0.207889	-0.651346	-1.03236	0		Ssc5d	10.0607	3.70637	0.90895	1.44065
1700029F12Rik	0	0.0152534	#NUM!	#NUM!	0		Chrna4	3.84146	1.41527	0.908903	1.44058
1700029H14Rik	0	0.0126011	#NUM!	#NUM!	0		Itm2a	259.316	95.5531	0.908751	1.44034
1700029I15Rik	0.775582	0.446161	0.503302	0.797715	0		Serpina3g	2.44907	0.905147	0.906021	1.43601
1700029J07Rik	3.899	2.43813	0.427347	0.677329	1		Dcn	316.826	117.261	0.904733	1.43397
1700029P11Rik	0.0172309	0.0352437	-0.651351	-1.03237	0		Shisa3	14.8454	5.5095	0.902244	1.43002
1700030A11Rik	0.0198699	0	#DIV/0!	#DIV/0!	0		Hist1h2bm	1.67183	0.620531	0.902137	1.42985
1700030C10Rik	1.64777	1.95953	-0.157728	-0.249993	1		Hpse2	2.27959	0.854533	0.893123	1.41557
1700030F04Rik	2.8026e-45	0	#DIV/0!	#DIV/0!	0		Hoxc9	7.85226	2.99171	0.878341	1.39214
1700030J22Rik	0.932408	0.759203	0.187055	0.296476	0		Acss3	1.83039	0.697606	0.878044	1.39167
1700030K09Rik	7.80935	7.32571	0.0581931	0.0922339	1		Abca9	1.29708	0.494453	0.877852	1.39136
1700030L20Rik	0.0225369	0.101708	-1.37169	-2.17407	0		Col4a6	23.9692	9.17709	0.873884	1.38507
1700030M09Rik	0	0.0187186	#NUM!	#NUM!	0		1810019D21Rik	1.172	0.448753	0.873825	1.38498
1700030N03Rik	0	0.0456829	#NUM!	#NUM!	0		Slc15a3	1.77977	0.682149	0.872912	1.38353
1700031F05Rik	0.0259478	0	#DIV/0!	#DIV/0!	0		Dusp26	1.69678	0.650726	0.872372	1.38268
1700034G24Rik	0.0163224	0	#DIV/0!	#DIV/0!	0		Sash3	1.20179	0.460895	0.872371	1.38267
1700034H15Rik	0.351661	0.323261	0.0766491	0.121486	0		Mir5133	1.83319	0.703042	0.87237	1.38267
1700034I23Rik	0.060194	2.37387e-08	13.4224	21.2739	0		Krt15	1.53054	0.587503	0.871549	1.38137
1700034J05Rik	0.0260243	0	#DIV/0!	#DIV/0!	0		S100a7a	1.45252	0.560093	0.867415	1.37482
1700034P13Rik	0.196757	0.150018	0.24687	0.391279	0		Crispld2	9.23466	3.56982	0.865136	1.37121
1700036G14Rik	0	0.0334782	#NUM!	#NUM!	0		Lamc3	3.94249	1.52452	0.864848	1.37075
1700037C18Rik	2.05879	1.71071	0.168585	0.267201	1		Hoxa6	23.3961	9.08817	0.860718	1.36421
1700037H04Rik	20.7014	25.3441	-0.184182	-0.291922	1		Sdk1	14.1687	5.51326	0.859156	1.36173
1700039E15Rik	0	0.0104184	#NUM!	#NUM!	0		Wnt4	35.353	13.7925	0.85677	1.35795
1700039E22Rik	0.733277	0.867085	-0.152568	-0.241815	0		Rtl1	3.24051	1.26473	0.856419	1.35739
1700040L02Rik	0.783883	0.685059	0.122659	0.19441	0		Slc24a3	6.45555	2.52584	0.854138	1.35378
1700042O10Rik	0.0492404	0.0335716	0.348653	0.552601	0		Slit1	1.86281	0.730334	0.852293	1.35085
1700045H11Rik	0.0297546	0	#DIV/0!	#DIV/0!	0		Kcnq4	2.6551	1.0416	0.851733	1.34996
1700047A11Rik	0	0.0291044	#NUM!	#NUM!	0		Cntn4	3.90014	1.53546	0.848509	1.34485
1700047E10Rik	0.0323665	0.129017	-1.2587	-1.99499	0		Tmem38b	5.31617	2.10028	0.845323	1.33981
1700047I17Rik2	1.10782	1.05011	0.0486971	0.077183	1		Gbp9	4.99135	1.97418	0.844295	1.33818
1700047M11Rik	0.0257208	0.0526086	-0.651349	-1.03236	0		Sostdc1	2.05567	0.814126	0.843102	1.33628
1700048M11Rik	0.803683	0.821914	-0.0204174	-0.0323609	0		Slc39a4	1.41093	0.559339	0.842198	1.33485
1700048O20Rik	4.88982	4.37243	0.101798	0.161346	1		Arl4a	13.779	5.46978	0.840977	1.33292
1700049G17Rik	2.53463	2.1623	0.144614	0.229208	1		Pcp4l1	5.53421	2.19974	0.839796	1.33104
1700052I22Rik	0	0.0478641	#NUM!	#NUM!	0		Camk2b	1.90591	0.758	0.839269	1.33021
1700052K11Rik	2.32182	2.02577	0.124158	0.196786	1		Hoxc4	21.3282	8.49914	0.837479	1.32737
1700052N19Rik	10.7639	11.142	-0.0314249	-0.0498073	1		Fam161a	1.61233	0.642792	0.837069	1.32672
1700054A03Rik	0.113106	0.0462686	0.813628	1.28957	0		Nfam1	2.94367	1.17577	0.835357	1.32401
1700055N04Rik	0	7.76488e-41	#NUM!	#NUM!	0		Il18	3.07658	1.22938	0.83497	1.3234
1700056E22Rik	0.0729865	0.261248	-1.16073	-1.83972	0		Traf3ip3	1.34841	0.540708	0.831778	1.31834
1700060C20Rik	0.0598118	0.183506	-1.02042	-1.61733	0		Fxyd2	2.25544	0.904899	0.831301	1.31758
1700061G19Rik	0.222802	0.205806	0.072227	0.114477	0		H2-Ab1	1.16841	0.468891	0.831075	1.31722
1700061I17Rik	0.00899311	0	#DIV/0!	#DIV/0!	0		Kcne4	8.33869	3.34813	0.830597	1.31647
1700063D05Rik	2.65521	2.95657	-0.0978562	-0.155098	1		Lrrc4c	1.15621	0.464387	0.830306	1.316
1700064M15Rik	0.0273558	0	#DIV/0!	#DIV/0!	0		Maf	12.9166	5.1903	0.829885	1.31534
1700065D16Rik	0.0232777	0.0742624	-1.05598	-1.67368	0		Lyz2	14.0165	5.64939	0.827123	1.31096
1700065J18Rik	0.087349	0.0446652	0.610513	0.96764	0		Bche	2.40697	0.970679	0.826614	1.31015
1700066B19Rik	0.0352326	0.115302	-1.07916	-1.71043	0		Slit2	35.1311	14.1974	0.824702	1.30712
1700066J03Rik	0.0341947	0	#DIV/0!	#DIV/0!	0		Fam65c	4.41864	1.7891	0.822965	1.30437
1700066M21Rik	2.71679	2.82643	-0.0360122	-0.0570779	1		Fcgr3	6.24739	2.53167	0.822205	1.30316
1700066O22Rik	0	0.0187966	#NUM!	#NUM!	0		C3ar1	2.26255	0.917683	0.821396	1.30188
1700067K01Rik	0.211604	0.316283	-0.365844	-0.579849	0		Gem	2.83782	1.15128	0.821183	1.30154
1700069L16Rik	0	0.0256317	#NUM!	#NUM!	0		Myo1f	2.15895	0.880346	0.816541	1.29419
1700071K01Rik	0	0.0173892	#NUM!	#NUM!	0		Xkr4	3.00549	1.22649	0.815833	1.29306
1700071M16Rik	0.341779	0.174049	0.614254	0.97357	0		A330074K22Rik	1.47451	0.601733	0.815818	1.29304
1700073E17Rik	0.126608	0.0784725	0.435411	0.690109	0		Sec16b	3.1115	1.27283	0.813628	1.28957
1700074H08Rik	0	0.0329886	#NUM!	#NUM!	0		Snord91a	1.47037	0.601492	0.813623	1.28956
1700081H04Rik	0	0.0320511	#NUM!	#NUM!	0		Mir7578	1.07588	0.440116	0.813623	1.28956
1700084C01Rik	0.183797	0.100249	0.551764	0.874525	0		C1qb	24.1906	9.9569	0.808018	1.28068
1700084E18Rik	0.81311	0.789977	0.0262718	0.0416399	0		Postn	83.9084	34.5737	0.807048	1.27914
1700086L19Rik	0.320502	0.327773	-0.0204192	-0.0323637	0		5430435G22Rik	1.52457	0.629385	0.805311	1.27639
1700086O06Rik	1.90512	2.29314	-0.168737	-0.267443	1		Fabp4	6.05583	2.50543	0.803342	1.27327
1700088E04Rik	2.39247	2.49217	-0.0371628	-0.0589016	1		Tbxas1	1.32021	0.547363	0.801405	1.2702
1700091H14Rik	0.165258	0.0650027	0.849325	1.34615	0		Cd53	1.5176	0.631115	0.798641	1.26582
1700092M07Rik	0.835792	1.0447	-0.203079	-0.321873	1		Hist1h3i	1.90049	0.792754	0.795871	1.26143
1700093K21Rik	0.0243877	0.0748227	-1.02042	-1.61732	0		Chd5	5.53165	2.30932	0.795124	1.26024
1700094D03Rik	2.83422	2.79499	0.0126871	0.0201086	1		Celf2	12.4756	5.21025	0.794773	1.25968
1700094J05Rik	0.140657	0.022763	1.65772	2.62742	0		Fcrls	11.4233	4.78535	0.791995	1.25528
1700095A21Rik	0.156825	0.11816	0.25768	0.408414	0		Phyhd1	8.88616	3.72369	0.791708	1.25483
1700095B10Rik	7.27417e-30	0	#DIV/0!	#DIV/0!	0		Chrna7	2.54837	1.07009	0.789825	1.25184
1700095J12Rik	0.0234634	0	#DIV/0!	#DIV/0!	0		Sema3d	13.9944	5.89132	0.787518	1.24819
1700096J18Rik	0.0388645	0	#DIV/0!	#DIV/0!	0		Hist1h4h	3.24473	1.36996	0.784854	1.24396
1700096K18Rik	1.40036	1.07098	0.244085	0.386866	1		Tff3	1.11723	0.472788	0.78277	1.24066
1700097N02Rik	0	0.0854189	#NUM!	#NUM!	0		Slitrk2	1.48501	0.629759	0.780839	1.2376
1700099I09Rik	0.0438237	0.0225369	0.605328	0.959422	0		Tnfsfm13	2.45114	1.04073	0.779739	1.23586
1700100I10Rik	0.0125405	0	#DIV/0!	#DIV/0!	0		Gucy1a3	30.6826	13.0353	0.779196	1.235
1700101E01Rik	0.416948	0.445789	-0.0608807	-0.0964935	0		Tsga13	1.22166	0.52189	0.774167	1.22703
1700101I11Rik	0.15324	0.0895521	0.488967	0.774994	0		Mterf4	42.5969	18.2734	0.770367	1.221
1700102H20Rik	0.156701	0	#DIV/0!	#DIV/0!	0		Slc27a6	8.02763	3.44503	0.770023	1.22046
1700102P08Rik	0.514229	0.723105	-0.310288	-0.491794	0		Scara5	1.35897	0.583649	0.769318	1.21934
1700105P06Rik	0.222543	0.130052	0.488968	0.774996	0		Dlk1	266.466	114.642	0.767725	1.21682
1700106J16Rik	0.0434237	0.0740146	-0.485391	-0.769327	0		Ndrg2	12.6627	5.45442	0.766635	1.21509
1700108F19Rik	0.264261	0.5613	-0.6857	-1.08681	0		Fibin	1.35596	0.584339	0.766225	1.21444
1700109G14Rik	0.0663327	0.0452249	0.348654	0.552603	0		C1qc	20.3397	8.76557	0.766188	1.21438
1700109H08Rik	1.50169	0.930879	0.435292	0.689921	1		Hoxa5	27.8251	11.9978	0.765707	1.21362
1700109K24Rik	1.61876	1.50649	0.0654262	0.103698	1		Meg3	124.758	53.8735	0.764362	1.21148
1700110C19Rik	0.562082	0.599825	-0.0591566	-0.093761	0		Epha8	1.94677	0.842318	0.76257	1.20865
1700110I01Rik	0.0816701	0.0655708	0.19985	0.316754	0		Fyb	1.50774	0.653612	0.760826	1.20588
1700110K17Rik	0.0531021	0.0834632	-0.4116	-0.652371	0		Svep1	21.9105	9.5065	0.760041	1.20464
1700111N16Rik	0.015587	0	#DIV/0!	#DIV/0!	0		Cygb	18.7042	8.12052	0.759462	1.20372
1700112E06Rik	0.367997	0.594229	-0.436178	-0.691325	0		Tmem132e	4.86367	2.11306	0.758827	1.20271
1700112J05Rik	0.0729597	1.60337e-25	49.585	78.5903	0		Nlgn1	1.39029	0.604354	0.758327	1.20192
1700113A16Rik	7.89784	7.72822	0.019762	0.031322	1		Angpt4	1.29162	0.56611	0.750824	1.19003
1700113H08Rik	0	0.0134361	#NUM!	#NUM!	0		Atp1a2	4.37308	1.91934	0.749569	1.18804
1700119H24Rik	0.03011	0.0615862	-0.651349	-1.03236	0		Cilp	1.20661	0.530089	0.748695	1.18665
1700120C14Rik	0.401782	0.570849	-0.31969	-0.506696	0		Wnt10b	2.21051	0.972326	0.747568	1.18487
1700120G07Rik	0.0199598	0	#DIV/0!	#DIV/0!	0		Ccdc141	3.48485	1.53961	0.743571	1.17853
1700120K04Rik	0.909845	0.731095	0.199097	0.315562	0		Pf4	8.61219	3.80536	0.743454	1.17835
1700121N20Rik	0	0.0175533	#NUM!	#NUM!	0		C1qa	16.5519	7.3213	0.742494	1.17683
1700122O11Rik	0	0.0234043	#NUM!	#NUM!	0		Neurl1b	3.88382	1.72049	0.741126	1.17466
1700123K08Rik	0	0.0344694	#NUM!	#NUM!	0		Cd74	2.61862	1.16048	0.740765	1.17409
1700123L14Rik	0	0.0105959	#NUM!	#NUM!	0		Syt2	1.20307	0.533376	0.740393	1.1735
1700123M08Rik	0.926915	0.490898	0.578571	0.917014	0		Hist1h2bj	2.65911	1.17921	0.740158	1.17312
1700123O12Rik	0	0.0635379	#NUM!	#NUM!	0		Cmbl	2.25429	1.00538	0.73499	1.16493
1700123O20Rik	13.7713	15.4899	-0.107045	-0.169663	1		Kcnk3	2.1226	0.946881	0.734767	1.16458
1700124L16Rik	0.917921	0.990897	-0.0696326	-0.110365	0		Ifltd1	1.18473	0.529344	0.733318	1.16228
1700125G22Rik	0.040986	0.0209579	0.610511	0.967637	0		Slc38a5	2.55443	1.14171	0.733017	1.16181
1700125H03Rik	0.0464329	0.0237431	0.610512	0.967639	0		Ndrg1	10.4585	4.68289	0.731377	1.1592
1700125H20Rik	0.0542907	0.0185074	0.979583	1.5526	0		Gm5424	4.09443	1.83584	0.730126	1.15722
1700128A07Rik	0.0205168	0	#DIV/0!	#DIV/0!	0		Chsy3	1.52264	0.683302	0.729342	1.15598
1700128F08Rik	0.379333	0.352841	0.0658985	0.104447	0		Naalad2	13.8139	6.21169	0.727502	1.15306
1810006J02Rik	0.0941318	0.128356	-0.282276	-0.447397	0		Pcdh11x	1.6857	0.758201	0.72727	1.1527
1810008I18Rik	0	0.104456	#NUM!	#NUM!	0		C5ar1	1.02983	0.463406	0.726867	1.15206
1810009A15Rik	23.461	27.1225	-0.132007	-0.209226	1		Hoxa4	3.67209	1.65331	0.726354	1.15124
1810010D01Rik	0.528391	0.424582	0.199098	0.315563	0		Exoc3l4	5.17071	2.33431	0.723907	1.14737
1810010H24Rik	2.68119	0.771704	1.13363	1.79675	1		Glipr1	1.16334	0.527296	0.720262	1.14159
1810011H11Rik	0.730695	0.220506	1.09053	1.72845	0		Des	27.8512	12.646	0.718666	1.13906
1810011O10Rik	21.2105	21.9899	-0.0328477	-0.0520624	1		Cxcl10	1.73237	0.787407	0.717724	1.13757
1810012K16Rik	0.195326	0.166464	0.145539	0.230674	0		Akr1c19	1.91788	0.871727	0.717723	1.13756
1810013L24Rik	8.60136	8.53516	0.00703272	0.0111466	1		Pik3ap1	1.27526	0.57964	0.717722	1.13756
1810014B01Rik	3.31572	3.08024	0.0670548	0.106279	1		DQ267102	2.23663	1.01661	0.717721	1.13756
1810019D21Rik	1.172	0.448753	0.873825	1.38498	1		Tmem200a	5.35981	2.43812	0.716997	1.13641
1810020O05Rik	0.0842621	0.0861736	-0.0204182	-0.0323621	0		Hist1h2ai	3.30718	1.50581	0.716144	1.13506
1810021B22Rik	1.10615	0.744967	0.359818	0.570299	1		Lpl	7.74552	3.529	0.715539	1.1341
1810022K09Rik	38.2811	47.7893	-0.201932	-0.320055	1		Lgi3	4.98661	2.27474	0.714438	1.13236
1810024B03Rik	0.236932	0.285067	-0.16835	-0.266828	0		Trpc2	1.33407	0.608638	0.714325	1.13218
1810026B05Rik	5.72247	5.56618	0.0252059	0.0399504	1		Slitrk1	2.07948	0.950841	0.712286	1.12895
1810026J23Rik	13.4966	14.1898	-0.0455899	-0.0722582	1		Slc40a1	13.8494	6.38507	0.70478	1.11705
1810030O07Rik	16.6987	16.2046	0.0273397	0.0433324	1		B3gnt9	16.9086	7.798	0.704484	1.11658
1810032O08Rik	7.25395	9.01782	-0.198119	-0.314012	1		C530044C16Rik	1.03959	0.480611	0.702271	1.11307
1810034E14Rik	0.332915	0.180247	0.558486	0.885179	0		Lag3	9.26935	4.29726	0.699733	1.10905
1810037I17Rik	17.8976	17.1758	0.0374702	0.0593888	1		Trpm5	31.8269	14.7676	0.698951	1.10781
1810041L15Rik	1.83989	1.39369	0.25282	0.40071	1		Plagl1	166.748	77.3708	0.698949	1.10781
1810043G02Rik	9.54009	8.90534	0.0626716	0.0993322	1		Zbtb7c	9.10783	4.22702	0.698734	1.10747
1810043H04Rik	11.251	12.9309	-0.126671	-0.200769	1		Tspan5	20.2785	9.42118	0.69779	1.10597
1810044D09Rik	1.9968	1.85646	0.0663332	0.105136	1		Ccdc159	3.98978	1.85703	0.696112	1.10331
1810046K07Rik	0.0535493	0.013691	1.24144	1.96764	0		Hist1h3e	1.84551	0.859406	0.695668	1.10261
1810055G02Rik	15.3663	16.8558	-0.0842135	-0.133475	1		Was	1.26373	0.589467	0.694152	1.10021
1810058I24Rik	40.6691	34.4131	0.152038	0.240975	1		Scube1	19.5293	9.1152	0.693577	1.09929
1810062G17Rik	0.542311	0.732882	-0.274114	-0.43446	0		Psd	6.60537	3.08611	0.692666	1.09785
1810062O18Rik	0.699697	0.71425	-0.0187379	-0.0296988	0		Kcnn3	4.29935	2.01129	0.691497	1.096
1810064F22Rik	0.359237	0.288711	0.198938	0.31531	0		Abi3bp	1.9758	0.924689	0.691118	1.0954
2010001E11Rik	0.585034	0.455417	0.227975	0.361332	0		Trem2	3.1255	1.46436	0.690122	1.09382
2010002M12Rik	0.0471918	0.0292062	0.436768	0.692262	0		Grik1	11.0447	5.17675	0.689755	1.09324
2010005H15Rik	0.347043	0.124826	0.930745	1.4752	0		Cthrc1	23.0561	10.8517	0.685964	1.08723
2010009K17Rik	3.12764	1.01126	1.02773	1.62892	1		Adra2a	8.4532	3.98304	0.684955	1.08563
2010010A06Rik	6.07337e-34	0.0180934	-65.9666	-104.555	0		Lgals4	3.87216	1.82797	0.683231	1.0829
2010012O05Rik	5.78853	5.45299	0.0543543	0.0861495	1		Ncald	4.69969	2.22274	0.681547	1.08023
2010016I18Rik	0	0.0133554	#NUM!	#NUM!	0		Arhgap30	1.40272	0.663682	0.681192	1.07966
2010107E04Rik	88.6092	109.06	-0.189023	-0.299594	1		Dlgap3	1.03791	0.491492	0.680421	1.07844
2010107G12Rik	0.645929	0.602049	0.064036	0.101495	0		Nkain4	22.6962	10.7698	0.678539	1.07546
2010107G23Rik	1.08048	1.67834	-0.400869	-0.635363	1		Pamr1	7.30138	3.46479	0.678503	1.0754
2010109A12Rik	0.16099	0.0658567	0.813627	1.28957	0		Mrc1	9.00473	4.27536	0.678021	1.07464
2010109I03Rik	0.0579156	0.0577847	0.00205964	0.00326445	0		Pcdh9	3.2678	1.55224	0.677598	1.07397
2010111I01Rik	2.50011	3.13414	-0.205732	-0.326078	1		Col5a3	1.52208	0.72345	0.677037	1.07308
2010204K13Rik	3.05888	4.52072	-0.35556	-0.563549	1		Gm9899	1.93971	0.92218	0.676811	1.07272
2010300C02Rik	2.12414	1.79579	0.152849	0.24226	1		Col25a1	8.02396	3.81593	0.676533	1.07228
2010308F09Rik	0.100682	0.0514829	0.610513	0.967641	0		Mpeg1	3.61354	1.71875	0.67639	1.07205
2010310C07Rik	0	0.0427095	#NUM!	#NUM!	0		Fndc5	8.0974	3.86005	0.674362	1.06884
2010315B03Rik	4.93799	3.74501	0.251712	0.398954	1		Snora78	1.68578	0.804543	0.673312	1.06717
2010320M18Rik	7.62621	6.53971	0.139902	0.22174	1		Mir343	3.5289	1.68418	0.673311	1.06717
2200002D01Rik	0.974449	1.06774	-0.0832208	-0.131902	1		Rgs11	2.44525	1.1694	0.671444	1.06421
2210011C24Rik	0.0972684	0.019895	1.44455	2.28957	0		Tgfbr3	17.6066	8.42764	0.670625	1.06292
2210013O21Rik	22.9007	22.3451	0.0223559	0.0354332	1		Pyroxd2	5.78721	2.77122	0.670266	1.06235
2210015D19Rik	3.19744	3.01447	0.0536372	0.0850129	1		Dcdc2b	1.307	0.626554	0.669258	1.06075
2210016F16Rik	5.68832	5.95273	-0.0413567	-0.0655488	1		Olfr1034	1.39707	0.670284	0.668508	1.05956
2210016L21Rik	22.3497	22.9934	-0.0258456	-0.0409643	1		Grik2	2.06069	0.988905	0.668296	1.05922
2210018M11Rik	14.1894	14.7316	-0.0341336	-0.0541005	1		Unc93b1	9.14158	4.38774	0.668133	1.05897
2210039B01Rik	4.27038	4.97845	-0.139645	-0.221332	1		Hoxa3	19.7052	9.45877	0.668061	1.05885
2210404O09Rik	2.95487	2.41247	0.1846	0.292584	1		Rabgap1l	4.93503	2.36946	0.667839	1.0585
2210406O10Rik	0.103547	0.0317689	1.07548	1.7046	0		Kif17	1.25742	0.603796	0.667734	1.05833
2210408F21Rik	0	0.0173341	#NUM!	#NUM!	0		Tyrobp	12.719	6.12119	0.665695	1.0551
2210408I21Rik	1.14664	1.20149	-0.0425323	-0.0674121	1		Rph3al	2.22289	1.07103	0.664645	1.05344
2210416O15Rik	0.200598	0.0724824	0.926586	1.4686	0		Cybrd1	3.72643	1.80219	0.661242	1.04804
2210417A02Rik	0	0.0328086	#NUM!	#NUM!	0		Fgf11	16.4586	7.96087	0.661116	1.04784
2210420H20Rik	0.118484	0.0314811	1.20642	1.91213	0		Tnni2	1.00523	0.486965	0.659723	1.04564
2300002M23Rik	0.0141382	0	#DIV/0!	#DIV/0!	0		Vav1	1.35874	0.658345	0.659545	1.04535
2300009A05Rik	4.45538	3.71155	0.166267	0.263527	1		Hist1h2ak	1.48496	0.719754	0.659226	1.04485
2310001H17Rik	0.137668	0.211187	-0.38949	-0.617328	0		Smim1	11.5901	5.62	0.658849	1.04425
2310001K24Rik	0.0384412	0.0397299	-0.0300145	-0.0475718	0		Mical2	5.82483	2.82791	0.657731	1.04248
2310002D06Rik	0.208399	0.177606	0.145535	0.230668	0		Fat4	16.8503	8.19615	0.656013	1.03976
2310002F09Rik	0.269434	0.219024	0.188549	0.298843	0		Npr3	9.51605	4.63919	0.653952	1.03649
2310003H01Rik	13.3987	13.4014	-0.000183406	-0.000290691	1		Nid2	74.7767	36.4555	0.653929	1.03645
2310005A03Rik	0.0508581	0.038852	0.245109	0.388489	0		Meox2	2.42724	1.18351	0.653798	1.03624
2310005E17Rik	0.0148773	0.0152148	-0.0204186	-0.0323626	0		Lrrc32	9.89497	4.83274	0.652289	1.03385
2310007B03Rik	1.46415	1.06954	0.285857	0.453073	1		Pappa	1.10088	0.538381	0.651093	1.03196
2310007L24Rik	0.0447262	0.0686112	-0.389488	-0.617324	0		Mamld1	6.15994	3.01282	0.650994	1.0318
2310008N11Rik	0.0938537	0.255954	-0.913207	-1.4474	0		Hoxaas3	9.27656	4.5382	0.650785	1.03147
2310009A05Rik	8.9657	8.47223	0.0515309	0.0816745	1		Nckap1l	2.58477	1.26623	0.64954	1.0295
2310009B15Rik	6.52012	7.52128	-0.130022	-0.20608	1		Adamts2	14.6785	7.19565	0.648916	1.02851
2310010J17Rik	1.8366	1.64348	0.101128	0.160284	1		Adamts5	3.19186	1.56533	0.648552	1.02793
2310011J03Rik	12.1671	11.9754	0.0144555	0.0229115	1		Clcnka	1.24329	0.609882	0.648319	1.02756
2310014L17Rik	1.07316	1.01951	0.046682	0.0739893	1		Rbm46	1.43183	0.70448	0.645586	1.02323
2310015A10Rik	4.53403	3.61267	0.206774	0.327728	1		Abca1	9.04581	4.45843	0.643999	1.02071
2310015B20Rik	0.0796591	0.162932	-0.651346	-1.03236	0		Foxj1	2.11487	1.04293	0.643502	1.01993
2310015D24Rik	0.00604885	0.0185582	-1.02042	-1.61732	0		Gabrb1	1.15733	0.572387	0.640859	1.01574
2310022A10Rik	10.0195	9.73586	0.0261395	0.0414302	1		Csf1r	14.5527	7.20393	0.640035	1.01443
2310022B05Rik	34.9688	36.9953	-0.051278	-0.0812737	1		Cd46	1.41098	0.699178	0.63911	1.01297
2310030G06Rik	2.69924	2.86217	-0.053349	-0.0845561	1		Cntfr	30.0977	14.9245	0.638482	1.01197
2310033P09Rik	11.7298	12.7956	-0.0791624	-0.125469	1		Fcer1g	11.3697	5.64927	0.636645	1.00906
2310034G01Rik	1.0524	1.21367	-0.129778	-0.205693	1		Unc13c	1.33005	0.661127	0.636281	1.00848
2310034O05Rik	0	0.0326012	#NUM!	#NUM!	0		Col4a5	53.3833	26.5426	0.636027	1.00808
2310035C23Rik	6.30259	5.99157	0.0460646	0.0730107	1		Selenbp1	22.2561	11.0824	0.634671	1.00593
2310036O22Rik	50.3817	58.2408	-0.131947	-0.20913	1		Rnasel	14.6775	7.31178	0.634281	1.00531
2310039H08Rik	10.5456	11.2284	-0.0571062	-0.0905112	1		Hist1h2bl	1.73325	0.86494	0.632701	1.00281
2310039L15Rik	8.43715	8.77448	-0.035684	-0.0565579	1		Bmp5	4.0761	2.03432	0.632597	1.00264
2310040G24Rik	0.683012	0.768357	-0.107173	-0.169866	0
2310043L19Rik	0.0252786	0.0258521	-0.02042	-0.0323649	0
2310045N01Rik	25.6433	23.5183	0.0787389	0.124798	1
2310047M10Rik	5.77705	5.66777	0.0173832	0.0275518	1
2310057M21Rik	4.8614	4.92278	-0.0114207	-0.0181014	1
2310061I04Rik	10.6863	12.3548	-0.132059	-0.209309	1
2310061J03Rik	1.1149	1.10133	0.0111469	0.0176675	1
2310067B10Rik	17.1253	15.1661	0.110589	0.175279	1
2310068J16Rik	0.652189	0.705686	-0.0717596	-0.113736	0
2310069B03Rik	0	0.0197103	#NUM!	#NUM!	0
2310069G16Rik	0.102346	0.0418672	0.813623	1.28956	0
2310081J21Rik	0.0163073	0.0166772	-0.0204164	-0.0323592	0
2410002F23Rik	59.45	65.2688	-0.0849968	-0.134717	1
2410003L11Rik	0.0288309	0.0884547	-1.02042	-1.61732	0
2410004B18Rik	9.59136	11.4561	-0.161713	-0.256309	1
2410004I01Rik	0.70282	0.643104	0.0808241	0.128103	0
2410004N09Rik	24.4904	23.5874	0.0341964	0.0541999	1
2410004P03Rik	0.528712	0.551641	-0.0386429	-0.0612476	0
2410006H16Rik	87.9163	72.9619	0.169712	0.268987	1
2410007B07Rik	0.12073	0.0700087	0.496023	0.786178	0
2410012E07Rik	0	0.039999	#NUM!	#NUM!	0
2410015M20Rik	36.1303	36.209	-0.00198055	-0.0031391	1
2410016O06Rik	5.61074	8.07629	-0.331555	-0.525502	1
2410018L13Rik	12.061	12.8935	-0.060755	-0.0962944	1
2410021H03Rik	0.413774	0.345731	0.163533	0.259193	0
2410088K16Rik	0.0370683	0.113727	-1.02041	-1.61732	0
2410089E03Rik	7.04836	6.37573	0.0912937	0.144697	1
2410114N07Rik	0.0567943	0.0949965	-0.468231	-0.742128	0
2410124H12Rik	0.100111	0.0511908	0.610515	0.967644	0
2410127L17Rik	11.6197	16.5539	-0.322152	-0.510598	1
2410131K14Rik	6.41017	7.51527	-0.144775	-0.229462	1
2410137M14Rik	0.0407965	0.0625829	-0.389488	-0.617323	0
2410141K09Rik	0.0219342	0.0108154	0.643608	1.0201	0
2500002B13Rik	1.23238	0.980258	0.208342	0.330214	1
2500004C02Rik	10.072	8.60578	0.143204	0.226972	1
2510002D24Rik	6.5677	6.0025	0.0819103	0.129825	1
2510003E04Rik	12.1127	12.3875	-0.0204198	-0.0323646	1
2510009E07Rik	9.46461	7.80285	0.17574	0.278542	1
2510039O18Rik	13.193	15.5075	-0.147129	-0.233193	1
2610001J05Rik	13.6909	13.481	0.0140633	0.0222898	1
2610002J02Rik	16.7617	15.4789	0.0724721	0.114866	1
2610002M06Rik	5.69421	4.6587	0.182697	0.289568	1
2610005L07Rik	20.5276	18.7908	0.0804678	0.127538	1
2610008E11Rik	13.6725	11.8321	0.131594	0.208571	1
2610015P09Rik	3.14336	2.85308	0.088196	0.139787	1
2610016A17Rik	0.111674	0	#DIV/0!	#DIV/0!	0
2610020C07Rik	1.78072	1.66368	0.0618833	0.0980827	1
2610020H08Rik	6.16207	5.33349	0.131445	0.208335	1
2610027K06Rik	2.03953	1.45168	0.309479	0.490513	1
2610028E06Rik	0.951497	1.01877	-0.0621828	-0.0985574	1
2610028H24Rik	1.7374e-24	0.0295212	-46.5924	-73.8472	0
2610034B18Rik	9.05653	10.1047	-0.0996845	-0.157996	1
2610035D17Rik	4.95535	4.70648	0.0469024	0.0743385	1
2610037D02Rik	0.128466	0.1007	0.22166	0.351323	0
2610044O15Rik8	10.6437	9.81286	0.0739791	0.117254	1
2610203C20Rik	89.7487	64.5075	0.30059	0.476424	1
2610203C22Rik	0.439341	0.507282	-0.130884	-0.207447	0
2610206C17Rik	0.102763	0.115604	-0.107176	-0.16987	0
2610301B20Rik	10.1468	7.72738	0.247939	0.392974	1
2610305D13Rik	2.22969	2.08692	0.0602335	0.0954678	1
2610306M01Rik	3.95892	3.10635	0.220754	0.349887	1
2610307P16Rik	2.29975	2.52467	-0.0849344	-0.134618	1
2610316D01Rik	1.39701	1.5657	-0.103766	-0.164465	1
2610318N02Rik	8.96162	14.1821	-0.417827	-0.66224	1
2610507B11Rik	31.01	34.8531	-0.106345	-0.168553	1
2610507I01Rik	13.3042	11.4226	0.138799	0.219991	1
2610524H06Rik	19.6286	20.448	-0.0372264	-0.0590025	1
2610528A11Rik	0	0.0954749	#NUM!	#NUM!	0
2610528J11Rik	0.944896	0.532468	0.52207	0.827461	0
2700029M09Rik	19.0763	24.5274	-0.228783	-0.362613	1
2700038G22Rik	4.91387	6.44682	-0.247153	-0.391728	1
2700046A07Rik	0.479785	0.473749	0.011524	0.0182652	0
2700046G09Rik	1.78488	1.03364	0.497231	0.788093	1
2700049A03Rik	5.08851	4.91901	0.0308369	0.0488753	1
2700054A10Rik	0.684353	0.737713	-0.0683417	-0.108319	0
2700060E02Rik	63.811	71.8557	-0.108077	-0.171297	1
2700062C07Rik	11.2501	11.9074	-0.0516861	-0.0819206	1
2700069I18Rik	0.344729	0.116702	0.985912	1.56263	0
2700070H01Rik	0.391611	0.308105	0.218301	0.345999	0
2700081O15Rik	57.3189	47.7287	0.166663	0.264154	1
2700089E24Rik	19.9387	20.0417	-0.00469004	-0.00743354	1
2700089I24Rik	0.156306	0.146534	0.0587634	0.0931377	0
2700094K13Rik	75.0221	89.346	-0.15905	-0.252087	1
2700097O09Rik	5.64862	6.62806	-0.145548	-0.230688	1
2700099C18Rik	9.75023	9.77458	-0.00227038	-0.00359846	1
2810001G20Rik	11.0449	13.0579	-0.152396	-0.241543	1
2810002D19Rik	4.84569	4.97996	-0.0248788	-0.039432	1
2810004N23Rik	23.1855	27.5241	-0.156138	-0.247473	1
2810006K23Rik	4.63582	4.68729	-0.0100504	-0.0159295	1
2810008D09Rik	19.3795	18.0448	0.0649531	0.102948	1
2810013P06Rik	7.64056	6.86141	0.0979035	0.155173	1
2810021J22Rik	4.27175	3.95038	0.0711915	0.112836	1
2810025M15Rik	16.8465	21.0617	-0.203269	-0.322173	1
2810029C07Rik	1.84211	1.84695	-0.00238845	-0.0037856	1
2810032G03Rik	0.561033	0.659824	-0.147635	-0.233996	0
2810047C21Rik1	2.53771	2.0461	0.195999	0.310651	1
2810049E08Rik	0.0320227	0.0163745	0.610515	0.967644	0
2810403A07Rik	33.2415	33.5323	-0.00792824	-0.012566	1
2810403D21Rik	0.895392	0.879794	0.0159964	0.0253537	0
2810404M03Rik	0	0.0289875	#NUM!	#NUM!	0
2810405F15Rik	0.865708	1.50276	-0.502007	-0.795662	1
2810408A11Rik	5.08043	5.07711	0.000595025	0.000943092	1
2810408I11Rik	1.83127	2.20181	-0.16773	-0.265845	1
2810408M09Rik	10.6073	12.9185	-0.179424	-0.284381	1
2810410L24Rik	4.08294	3.35102	0.17982	0.285008	1
2810417H13Rik	47.1199	64.0869	-0.279939	-0.443693	1
2810428I15Rik	22.586	22.4941	0.00371122	0.00588215	1
2810429I04Rik	1.91597	2.26059	-0.150555	-0.238624	1
2810433D01Rik	0.909632	0.648062	0.30862	0.489151	0
2810442N19Rik	0.307195	0.176717	0.503301	0.797714	0
2810454H06Rik	0.574617	0.64514	-0.105373	-0.167012	0
2810459M11Rik	0.746886	0.834253	-0.100694	-0.159597	0
2810468N07Rik	2.11891	1.81919	0.138821	0.220026	1
2810471M01Rik	0.0474254	0.0505627	-0.0583065	-0.0924136	0
2810474O19Rik	10.7842	10.0612	0.0631667	0.100117	1
2900005J15Rik	0.5381	0.597644	-0.0955304	-0.151412	0
2900008C10Rik	0.7946	0.836881	-0.0471896	-0.0747937	0
2900009J06Rik	1.59285	1.46397	0.0767996	0.121724	1
2900011O08Rik	2.55177	2.97743	-0.140426	-0.222569	1
2900026A02Rik	9.0856	9.36305	-0.0273803	-0.0433968	1
2900041M22Rik	0.210053	0.402785	-0.592605	-0.939257	0
2900052N01Rik	0.402718	0.259541	0.399888	0.633807	0
2900055J20Rik	0.291644	0.0745651	1.24144	1.96764	0
2900057B20Rik	0.0173666	0	#DIV/0!	#DIV/0!	0
2900060B14Rik	0.0886658	0	#DIV/0!	#DIV/0!	0
2900076A07Rik	5.24789	4.37384	0.165832	0.262837	1
2900079G21Rik	0.00262723	0.00268683	-0.0204185	-0.0323625	0
2900092D14Rik	0.233072	0.132117	0.516706	0.81896	0
2900097C17Rik	84.4725	94.8698	-0.10566	-0.167467	1
3000002C10Rik	6.42959	5.10138	0.210629	0.333839	1
3010001F23Rik	2.02528	1.60049	0.214269	0.339608	1
3010026O09Rik	6.33035	6.48978	-0.0226405	-0.0358843	1
3010033K07Rik	0.0394731	0.0605529	-0.389489	-0.617326	0
3100003L05Rik	0.132865	0.217407	-0.448236	-0.710437	0
3110001I22Rik	2.04273	2.38948	-0.142715	-0.226198	1
3110002H16Rik	6.09191	5.93875	0.0231774	0.0367353	1
3110007F17Rik	8.9565	8.51241	0.0462897	0.0733674	1
3110009E18Rik	1.06936	1.54101	-0.332581	-0.527129	1
3110015C05Rik	0.0403727	0.0771312	-0.589247	-0.933934	0
3110021A11Rik	0.256959	0.350383	-0.282275	-0.447395	0
3110021N24Rik	1.54135	1.30388	0.152296	0.241383	1
3110035E14Rik	0.0830459	0.124564	-0.369035	-0.584906	0
3110039I08Rik	0.533213	0.198294	0.900382	1.42707	0
3110040N11Rik	7.9884	7.68534	0.0352043	0.0557975	1
3110043O21Rik	6.52703	4.90334	0.260361	0.412662	1
3110045C21Rik	0.632139	0.809671	-0.225301	-0.357094	0
3110052M02Rik	1.60186	1.42559	0.106115	0.168189	1
3110056K07Rik	3.58889	3.72713	-0.034403	-0.0545274	1
3110057O12Rik	1.95023	1.18798	0.451199	0.715134	1
3110062M04Rik	2.96419	2.47894	0.162726	0.257915	1
3110070M22Rik	0.664591	0.570051	0.139673	0.221376	0
3110079O15Rik	0.0763831	0.0390579	0.610512	0.967639	0
3110082I17Rik	11.577	12.1852	-0.0466058	-0.0738685	1
3110082J24Rik	0.0476475	0.0969638	-0.646732	-1.02505	0
3110099E03Rik	0.0400404	0.116021	-0.968387	-1.53486	0
3200001D21Rik	0.131923	0.102752	0.227469	0.36053	0
3300002I08Rik	2.03928	1.55173	0.248701	0.394182	1
3300002P13Rik	0.210053	0.181769	0.131642	0.208647	0
3300005D01Rik	0.041322	0.112692	-0.91321	-1.4474	0
3425401B19Rik	0.00638149	0.00651609	-0.0189993	-0.0301132	0
3632451O06Rik	5.7595	4.18286	0.291145	0.461454	1
3632454L22Rik	0.026994	0.0172314	0.408589	0.647599	0
3830403N18Rik	0.266781	0.232839	0.123866	0.196323	0
3830406C13Rik	4.76449	3.92768	0.175805	0.278644	1
3830408C21Rik	2.37057	1.85391	0.223767	0.354663	1
3830417A13Rik	0.0107001	0.0109428	-0.0204154	-0.0323577	0
3830432H09Rik	0.0438554	0.0822254	-0.572146	-0.90683	0
3930402G23Rik	0.17973	0.386628	-0.69725	-1.10511	0
4430402I18Rik	0.0990575	0.117784	-0.15761	-0.249805	0
4631405J19Rik	0.114668	0.0439758	0.872375	1.38268	0
4632415L05Rik	6.82434	6.48934	0.0458167	0.0726178	1
4632427E13Rik	0.606612	0.539454	0.1068	0.169274	0
4632428C04Rik	0.130808	0.166914	-0.221869	-0.351654	0
4632428N05Rik	3.04756	2.58793	0.148809	0.235856	1
4732416N19Rik	0.314972	0.633385	-0.635888	-1.00786	0
4732456N10Rik	0.0626679	0.192268	-1.02042	-1.61732	0
4732471J01Rik	0.490083	0.383406	0.223446	0.354153	0
4732490B19Rik	0.00721361	0.0516407	-1.79166	-2.83972	0
4732491K20Rik	0.800506	0.557147	0.329884	0.522854	0
4831440E17Rik	0.377321	0.263023	0.328464	0.520603	0
4833403I15Rik	0.158959	0.207411	-0.242175	-0.383838	0
4833411C07Rik	0.117434	0	#DIV/0!	#DIV/0!	0
4833412C05Rik	0.179215	0.116633	0.390997	0.619715	0
4833415N18Rik	0.0176445	0.072179	-1.28228	-2.03236	0
4833417C18Rik	0.592858	0.440452	0.270481	0.428702	0
4833418N02Rik	1.1763	0.908134	0.235513	0.373279	1
4833419F23Rik	0.0801112	0.348196	-1.33746	-2.11982	0
4833420G17Rik	28.4794	25.2383	0.109974	0.174304	1
4833422C13Rik	0.282714	0.187527	0.373665	0.592245	0
4833422M21Rik	0.14219	0.158635	-0.0996182	-0.157891	0
4833423E24Rik	0.0104715	0	#DIV/0!	#DIV/0!	0
4833427F10Rik	0.193477	0.201209	-0.0356682	-0.0565328	0
4833427G06Rik	0.0227671	0.0232835	-0.0204152	-0.0323574	0
4833439L19Rik	24.139	29.3864	-0.179047	-0.283783	1
4921504A21Rik	0.965701	0.903911	0.0601881	0.0953958	0
4921506M07Rik	0.0477201	0.0122006	1.24145	1.96764	0
4921507L20Rik	0.774081	0.651939	0.156311	0.247748	0
4921507P07Rik	0.854253	1.28339	-0.370497	-0.587224	1
4921508D12Rik	0.0164135	0	#DIV/0!	#DIV/0!	0
4921509C19Rik	0.00657885	0	#DIV/0!	#DIV/0!	0
4921509O07Rik	0	0.00702951	#NUM!	#NUM!	0
4921511C10Rik	0.0361815	0	#DIV/0!	#DIV/0!	0
4921511I17Rik	0.0406439	0.0680641	-0.46932	-0.743855	0
4921513I03Rik	0.0302996	0.134277	-1.35514	-2.14784	0
4921515E04Rik	0.200309	0.145809	0.289059	0.458147	0
4921517D22Rik	0	0.00575292	#NUM!	#NUM!	0
4921524J17Rik	7.14627	7.91932	-0.093495	-0.148186	1
4921525O09Rik	0.0323554	0.0330894	-0.0204185	-0.0323626	0
4921529L05Rik	0.023247	0.0713231	-1.02042	-1.61732	0
4921531C22Rik	1.63015	1.26929	0.227755	0.360983	1
4921531P14Rik	0.101405	0.069137	0.348651	0.552599	0
4921534H16Rik	0.0186517	0	#DIV/0!	#DIV/0!	0
4921536K21Rik	0.350463	0.365306	-0.0377569	-0.0598433	0
4930402F06Rik	0.0128698	0.0263235	-0.651348	-1.03236	0
4930402H24Rik	13.563	10.7428	0.212186	0.336306	1
4930404H11Rik	0.0460091	0.0705792	-0.389488	-0.617324	0
4930404I05Rik	1.0464	1.4576	-0.301686	-0.47816	1
4930404N11Rik	3.24963	3.86859	-0.158699	-0.251532	1
4930405A21Rik	0.407863	0.290167	0.309913	0.491201	0
4930405O22Rik	0.0369132	0	#DIV/0!	#DIV/0!	0
4930412C18Rik	0.280071	0.186403	0.370588	0.587368	0
4930412O13Rik	0.562119	0.980383	-0.506302	-0.80247	0
4930413F20Rik	0.134022	0.068068	0.616684	0.977421	0
4930413G21Rik	4.0021	4.18298	-0.0402368	-0.0637739	1
4930414L22Rik	2.60104	2.5333	0.0240199	0.0380707	1
4930414N06Rik	0.349508	0.269101	0.237973	0.377178	0
4930415F15Rik	0.117161	0.119819	-0.0204196	-0.0323643	0
4930415O20Rik	0.592306	0.382574	0.397867	0.630604	0
4930417O13Rik	0	0.0165094	#NUM!	#NUM!	0
4930425O10Rik	0.749884	0.130291	1.59305	2.52493	0
4930426D05Rik	3.17799	3.14022	0.0108829	0.0172489	1
4930426L09Rik	0.225602	0.218577	0.0287945	0.0456383	0
4930427A07Rik	7.18611	8.14913	-0.114473	-0.181435	1
4930428G15Rik	0.196779	0.380125	-0.599319	-0.949898	0
4930428O21Rik	0.0101405	0	#DIV/0!	#DIV/0!	0
4930429B21Rik	0.222834	0.170172	0.245416	0.388976	0
4930429D17Rik	0	0.0111113	#NUM!	#NUM!	0
4930429F24Rik	0.824183	0.759779	0.0740616	0.117385	0
4930430F08Rik	2.65377	2.34797	0.111441	0.176629	1
4930430J02Rik	0	0.120835	#NUM!	#NUM!	0
4930431F12Rik	1.103	0.727998	0.378196	0.599426	1
4930431P03Rik	0.0231961	0.00790743	0.979582	1.5526	0
4930432J09Rik	0.0563362	0.0115228	1.44456	2.28957	0
4930432K21Rik	0.969243	0.665644	0.342032	0.542108	0
4930433B08Rik	0.0819404	0	#DIV/0!	#DIV/0!	0
4930433N12Rik	0.536229	0.639792	-0.160732	-0.254754	0
4930438E09Rik	0.0227377	0	#DIV/0!	#DIV/0!	0
4930442L01Rik	0.00860287	0	#DIV/0!	#DIV/0!	0
4930443O20Rik	0.0489106	0.012505	1.24144	1.96764	0
4930444G20Rik	0.163809	0.145084	0.110492	0.175126	0
4930444M15Rik	0.0319261	0.0108834	0.979586	1.55261	0
4930444P10Rik	0.295305	0.276837	0.0587831	0.093169	0
4930445N18Rik	0	0.0203665	#NUM!	#NUM!	0
4930447C04Rik	1.50579	1.1526	0.243305	0.385629	1
4930447F24Rik	0.124784	0.0765689	0.444555	0.704603	0
4930447K03Rik	0.0349318	0.0176983	0.618898	0.98093	0
4930447M23Rik	0.354701	0.362747	-0.0204171	-0.0323603	0
4930448H16Rik	0	0.0298754	#NUM!	#NUM!	0
4930448K20Rik	0	0.0125923	#NUM!	#NUM!	0
4930449E01Rik	0.0587171	0	#DIV/0!	#DIV/0!	0
4930451G09Rik	0.785031	0.669032	0.145539	0.230674	0
4930451I11Rik	0.0371463	0	#DIV/0!	#DIV/0!	0
4930452B06Rik	2.24485	2.53847	-0.111889	-0.17734	1
4930453H23Rik	0	0.0314917	#NUM!	#NUM!	0
4930453L07Rik	0.0980931	0.0501591	0.610513	0.96764	0
4930453N24Rik	12.9384	14.086	-0.0773537	-0.122603	1
4930455B14Rik	0.0160843	0	#DIV/0!	#DIV/0!	0
4930455C13Rik	0.51742	0.374469	0.294322	0.46649	0
4930456L15Rik	0.0148899	0.0304553	-0.651346	-1.03236	0
4930459C07Rik	0.0438554	0.0149501	0.979581	1.5526	0
4930461G14Rik	0.0452423	0.0231343	0.610512	0.967639	0
4930463O16Rik	0.0606079	0.0154957	1.24144	1.96764	0
4930465K10Rik	0.0699069	0.185881	-0.890161	-1.41087	0
4930465M20Rik	0	0.02501	#NUM!	#NUM!	0
4930467E23Rik	0.0623772	0.0449546	0.298146	0.47255	0
4930467K11Rik	0	0.0499163	#NUM!	#NUM!	0
4930469G21Rik	0.203448	0.132404	0.390996	0.619713	0
4930470H14Rik	14.2167	10.5899	0.268081	0.424898	1
4930471M09Rik	0.0158673	0.0162273	-0.0204209	-0.0323663	0
4930473A02Rik	0.52212	0.411024	0.217771	0.345159	0
4930474G06Rik	0.079427	0.0623776	0.219943	0.348601	0
4930474M22Rik	2.07244	1.61902	0.224743	0.35621	1
4930474N09Rik	0.0150038	0.0460325	-1.02042	-1.61732	0
4930479D17Rik	0.0715317	0.0731544	-0.0204181	-0.0323619	0
4930480K15Rik	0.00803659	0.0164797	-0.653665	-1.03603	0
4930480K23Rik	0.714238	0.518997	0.290656	0.460679	0
4930481A15Rik	1.49164	1.01684	0.348782	0.552807	1
4930482G09Rik	0.0213098	0	#DIV/0!	#DIV/0!	0
4930483J18Rik	0	0.0164943	#NUM!	#NUM!	0
4930483K19Rik	0.291786	0.364048	-0.201404	-0.319218	0
4930483O08Rik	0.0260908	0.150109	-1.59272	-2.5244	0
4930486I03Rik	0	2.12174e-39	#NUM!	#NUM!	0
4930486L24Rik	0.295574	0.183996	0.431458	0.683845	0
4930487H11Rik	0.197145	0.141132	0.304242	0.482212	0
4930488L21Rik	0.0094761	0.00969106	-0.0204176	-0.0323611	0
4930500F04Rik	0	0.0313277	#NUM!	#NUM!	0
4930500J02Rik	0.246561	0.220634	0.101131	0.160289	0
4930502E09Rik	0.0233702	0	#DIV/0!	#DIV/0!	0
4930502E18Rik	0.234673	0.149998	0.407397	0.645709	0
4930503B20Rik	0.0998866	0.087219	0.123441	0.195649	0
4930503E14Rik	0.357817	0.248701	0.331118	0.52481	0
4930503L19Rik	9.62707	10.6646	-0.0931638	-0.147661	1
4930505A04Rik	0.0763005	0.0390157	0.610511	0.967638	0
4930506A18Rik	0.0171639	0	#DIV/0!	#DIV/0!	0
4930506C21Rik	1.36949	1.11508	0.187065	0.296492	1
4930506M07Rik	1.91967	2.10028	-0.0818463	-0.129723	1
4930507D05Rik	0.124627	0.102552	0.177456	0.281261	0
4930509E16Rik	0.0592594	0.0151509	1.24144	1.96764	0
4930509J09Rik	0.0463107	0	#DIV/0!	#DIV/0!	0
4930511E03Rik	0.0158105	0.0161691	-0.0204146	-0.0323564	0
4930511M06Rik	6.90087	5.62181	0.186593	0.295744	1
4930512B01Rik	0.094065	0.0137125	1.75283	2.77817	0
4930513D17Rik	0	0.0300245	#NUM!	#NUM!	0
4930513N10Rik	1.25024	1.25966	-0.00683254	-0.0108293	1
4930515G01Rik	0.409025	0.331758	0.190577	0.302058	0
4930519F09Rik	3.1035	2.47275	0.206806	0.32778	1
4930519G04Rik	0.00952034	0.0665107	-1.76944	-2.8045	0
4930519H02Rik	0.0193778	0.0388874	-0.63402	-1.0049	0
4930520O04Rik	1.05445	1.29405	-0.186378	-0.295403	1
4930521E06Rik	0	0.0199169	#NUM!	#NUM!	0
4930523C07Rik	0.408562	0.358217	0.119701	0.189721	0
4930524B15Rik	0.243186	0.165802	0.348651	0.552599	0
4930524O05Rik	7.50667e-35	0	#DIV/0!	#DIV/0!	0
4930525D18Rik	0.0377019	0.0192786	0.610511	0.967637	0
4930525G20Rik	0.456839	0.383292	0.159778	0.253242	0
4930526I15Rik	6.34621	6.68324	-0.0471004	-0.0746524	1
4930526L06Rik	0.190284	0.300746	-0.416661	-0.660391	0
4930528A17Rik	0.18576	0.190454	-0.0227152	-0.0360027	0
4930528D03Rik	0.586227	0.351703	0.465059	0.737102	0
4930529C04Rik	4.27904e-23	0.0158136	-43.1079	-68.3244	0
4930533B01Rik	0.0342944	0.0175362	0.610511	0.967637	0
4930538K18Rik	0.129049	0.107981	0.162238	0.257141	0
4930539E08Rik	0.671343	0.441003	0.382508	0.606262	0
4930539J05Rik	2.5459	3.36305	-0.253378	-0.401594	1
4930539M17Rik	0.0208072	0.0212792	-0.0204176	-0.0323611	0
4930542D17Rik	0.0647742	0.0529949	0.182696	0.289566	0
4930544G11Rik	0.0122192	0	#DIV/0!	#DIV/0!	0
4930545L23Rik	0.0295092	0	#DIV/0!	#DIV/0!	0
4930546K05Rik	0.00498573	0.00509883	-0.0204178	-0.0323615	0
4930547E08Rik	0	0.0333544	#NUM!	#NUM!	0
4930548H24Rik	0.049459	0.0885166	-0.529801	-0.839715	0
4930549G23Rik	1.00656	1.15345	-0.123992	-0.196522	1
4930550C14Rik	0.684669	0.539738	0.216502	0.343147	0
4930550L24Rik	0.0224485	0.0114788	0.610517	0.967647	0
4930552P12Rik	0.0212073	0.0144589	0.348654	0.552603	0
4930554I06Rik	0.0299567	0	#DIV/0!	#DIV/0!	0
4930555G01Rik	0.180517	0.227476	-0.210465	-0.33358	0
4930556M19Rik	0.239923	0.336034	-0.306654	-0.486036	0
4930556N09Rik	0	0.0177781	#NUM!	#NUM!	0
4930556N13Rik	0.0341286	0.0523542	-0.389488	-0.617324	0
4930557F10Rik	0.0276994	0.0283277	-0.0204161	-0.0323587	0
4930557J02Rik	0	0.0167858	#NUM!	#NUM!	0
4930558C23Rik	0	0.0245841	#NUM!	#NUM!	0
4930558J18Rik	0.292355	0.422099	-0.334305	-0.52986	0
4930562C15Rik	0.0875543	0.0518392	0.477068	0.756135	0
4930562F07Rik	0.0635256	1.13121e-06	9.95429	15.7772	0
4930563D23Rik	0.00658622	0.0134713	-0.651351	-1.03237	0
4930563E18Rik	0.0227231	0.0232386	-0.0204191	-0.0323635	0
4930563E22Rik	0.776759	0.73518	0.0500766	0.0793695	0
4930563F08Rik	0.205567	0	#DIV/0!	#DIV/0!	0
4930564C03Rik	0.0149277	0.0152663	-0.020416	-0.0323585	0
4930565N06Rik	0.533952	0.276805	0.59802	0.94784	0
4930568E12Rik	0	0.0231047	#NUM!	#NUM!	0
4930570G19Rik	0.334272	0.242328	0.29279	0.464061	0
4930572O03Rik	1.24283e-14	0.0332513	-26.0466	-41.2829	0
4930572O13Rik	0.0227965	0	#DIV/0!	#DIV/0!	0
4930577N17Rik	0.584382	0.875105	-0.367545	-0.582544	0
4930578C19Rik	0.510013	0.331004	0.393502	0.623685	0
4930578E11Rik	0.0256362	0.0508543	-0.623477	-0.988187	0
4930578M01Rik	0.0389074	0.0994749	-0.854461	-1.35429	0
4930579F01Rik	0	0.0210434	#NUM!	#NUM!	0
4930579G18Rik	3.22609	2.80265	0.128076	0.202995	1
4930579G24Rik	7.30517	7.96721	-0.0789651	-0.125157	1
4930579K19Rik	0.490125	0.328941	0.362987	0.575321	0
4930581F22Rik	2.30937	1.71461	0.271059	0.429619	1
4930590J08Rik	0.025986	0.0637811	-0.817303	-1.29539	0
4930590L20Rik	0.108301	0.109362	-0.00887401	-0.014065	0
4930592A05Rik	0.100262	0.12414	-0.194448	-0.308193	0
4930592I03Rik	0.125138	0.0365648	1.1199	1.77499	0
4930593C16Rik	0	0.0619031	#NUM!	#NUM!	0
4930594C11Rik	0.0305943	0.0842911	-0.922493	-1.46212	0
4930596I21Rik	0.0767152	0.0392277	0.610513	0.96764	0
4930599N23Rik	0.412361	0.182323	0.742864	1.17741	0
4931402G19Rik	0.30428	0.252332	0.170399	0.270076	0
4931403E22Rik	0.501864	1.48572	-0.987906	-1.56579	1
4931403G20Rik	0.0955456	0.0293333	1.07488	1.70365	0
4931406B18Rik	0.0427518	0.0414146	0.0289254	0.0458457	0
4931406C07Rik	11.0566	8.86829	0.200749	0.31818	1
4931406H21Rik	0.0457348	0.0233861	0.610514	0.967641	0
4931406P16Rik	15.685	15.9103	-0.0129817	-0.0205755	1
4931408D14Rik	0.0383019	0	#DIV/0!	#DIV/0!	0
4931409K22Rik	0.167511	0.0742347	0.740768	1.17409	0
4931414P19Rik	4.98278	4.11853	0.173393	0.274821	1
4931420L22Rik	0.0683895	0.0233136	0.979583	1.5526	0
4931423N10Rik	0	0.0195926	#NUM!	#NUM!	0
4931428F04Rik	9.01253	10.6149	-0.148954	-0.236087	1
4931428L18Rik	0.112899	0.0661892	0.486046	0.770365	0
4931429I11Rik	0.109272	0.276435	-0.844825	-1.33902	0
4931429L15Rik	0.123375	0.0597748	0.6596	1.04544	0
4931429P17Rik	0.00876963	0	#DIV/0!	#DIV/0!	0
4931431C16Rik	0.099554	0.073972	0.270353	0.4285	0
4931440F15Rik	0.00704288	0.00706766	-0.00319701	-0.00506714	0
4931440J10Rik	0.039606	0.121513	-1.02042	-1.61732	0
4931440P22Rik	0.334966	0.30262	0.0924358	0.146507	0
4932411E22Rik	0.198625	0.0677101	0.979584	1.5526	0
4932411N23Rik	0.0291323	0.0397243	-0.282279	-0.447402	0
4932413F04Rik	0.0319069	0	#DIV/0!	#DIV/0!	0
4932414J04Rik	5.2845e-18	0	#DIV/0!	#DIV/0!	0
4932414N04Rik	0.0244233	0.0202077	0.172467	0.273353	0
4932415M13Rik	0.0115211	0.0117824	-0.0204137	-0.032355	0
4932416H05Rik	1.842	1.5468	0.158986	0.251986	1
4932416K20Rik	0	0.0152234	#NUM!	#NUM!	0
4932418E24Rik	1.00922	0.0745414	2.3717	3.75905	1
4932435O22Rik	0.0435898	0.0159125	0.917265	1.45383	0
4932438A13Rik	5.54563	3.63894	0.3835	0.607833	1
4932438H23Rik	0.0986093	0.0403385	0.813626	1.28957	0
4932441J04Rik	0.267341	0.34797	-0.239931	-0.380282	0
4932443I19Rik	0.112961	0.0231047	1.44456	2.28957	0
4932702P03Rik	0.712771	0.287726	0.825725	1.30874	0
4933400A11Rik	0.0143451	0	#DIV/0!	#DIV/0!	0
4933400F21Rik	0.0342042	0.0149915	0.750825	1.19003	0
4933401D09Rik	0.178735	0.170928	0.040653	0.0644334	0
4933402C06Rik	0.0176445	0	#DIV/0!	#DIV/0!	0
4933402D24Rik	0.16077	0.226073	-0.310285	-0.49179	0
4933402E13Rik	0.02614	0.0445549	-0.48539	-0.769325	0
4933402J07Rik	0	0.0529172	#NUM!	#NUM!	0
4933402P03Rik	0	0.0111732	#NUM!	#NUM!	0
4933403O08Rik	0.0812575	0.0593577	0.285853	0.453066	0
4933404K08Rik	0.344523	0.440423	-0.223532	-0.35429	0
4933404O12Rik	2.39129	2.61296	-0.0806934	-0.127896	1
4933405D12Rik	0.893919	0.871183	0.0234506	0.0371683	0
4933405L10Rik	0.109886	0.0963243	0.119899	0.190036	0
4933405O20Rik	0.0131774	0	#DIV/0!	#DIV/0!	0
4933406C10Rik	0.659102	0.375702	0.511629	0.810913	0
4933406G16Rik	0.062304	0	#DIV/0!	#DIV/0!	0
4933406I18Rik	0.0534681	0.0109362	1.44456	2.28957	0
4933406J10Rik	0.0179132	0	#DIV/0!	#DIV/0!	0
4933406M09Rik	0.00996864	0.0305843	-1.02042	-1.61732	0
4933407K13Rik	4.38499	3.61323	0.176209	0.279284	1
4933407L21Rik	1.62919	0.911669	0.52845	0.837573	1
4933408B17Rik	1.20269	1.07718	0.100321	0.159005	1
4933408J17Rik	0.0596533	0.0616643	-0.0301796	-0.0478335	0
4933408N05Rik	0.566005	0.399077	0.318082	0.504148	0
4933409K07Rik	11.3223	11.5479	-0.0179584	-0.0284635	1
4933411E08Rik	0.353034	0.428128	-0.175547	-0.278235	0
4933411K16Rik	0.768247	0.386397	0.625558	0.991486	0
4933412E12Rik	1.78082	2.8993	-0.443646	-0.703163	1
4933412O06Rik	0	0.0160683	#NUM!	#NUM!	0
4933413G19Rik	0.34749	0.383194	-0.0890264	-0.141104	0
4933413J09Rik	0.9898	1.0602	-0.0625425	-0.0991275	1
4933413L06Rik	0.134305	0.117695	0.120167	0.19046	0
4933415F23Rik	0.00991263	0.233162	-2.87447	-4.55592	0
4933416M06Rik	0	0.0140426	#NUM!	#NUM!	0
4933416M07Rik	0.0494995	0.0416873	0.156348	0.247806	0
4933417A18Rik	0.0205002	0	#DIV/0!	#DIV/0!	0
4933417D19Rik	0.473774	0.484521	-0.020417	-0.0323602	0
4933417E11Rik	0.274434	2.65801	-2.06681	-3.27582	1
4933417G07Rik	0	0.0187771	#NUM!	#NUM!	0
4933417O13Rik	0.0346877	0.0591243	-0.485391	-0.769327	0
4933421I07Rik	0.012851	0	#DIV/0!	#DIV/0!	0
4933421O10Rik	3.7035	2.80502	0.252926	0.400878	1
4933422A05Rik	0.0130122	0.0532294	-1.28228	-2.03236	0
4933424G05Rik	0.0606687	0.0310225	0.610511	0.967637	0
4933424G06Rik	0.0313123	0.0160113	0.610512	0.967639	0
4933425B07Rik	0.0274836	0.00936903	0.979581	1.5526	0
4933425L06Rik	0.0163602	0	#DIV/0!	#DIV/0!	0
4933427D06Rik	0.0134678	0.00688468	0.610773	0.968053	0
4933427D14Rik	8.78151	8.55168	0.0241401	0.0382612	1
4933427E11Rik	0.130808	0.120656	0.0735356	0.116551	0
4933427G17Rik	0.0281112	0.0383319	-0.282278	-0.4474	0
4933427I22Rik	0.0113982	0	#DIV/0!	#DIV/0!	0
4933428G20Rik	0.181378	0.317445	-0.50948	-0.807507	0
4933430I17Rik	0.435422	0.414938	0.0438613	0.0695185	0
4933431E20Rik	4.74102	4.23619	0.102482	0.16243	1
4933431G14Rik	0.0845245	0.0540262	0.407398	0.64571	0
4933432I03Rik	0.0332601	0	#DIV/0!	#DIV/0!	0
4933432I09Rik	0.0229746	0.0352437	-0.389489	-0.617326	0
4933432K03Rik	0.0886658	0.0302257	0.979583	1.5526	0
4933433C11Rik	0.0863716	0.10095	-0.141967	-0.225012	0
4933433F19Rik	0.0162472	0	#DIV/0!	#DIV/0!	0
4933433G08Rik	0	0.00977505	#NUM!	#NUM!	0
4933433G15Rik	0.122425	0.156503	-0.223533	-0.354292	0
4933433G19Rik	0.144925	0.27828	-0.59385	-0.941231	0
4933433H22Rik	0.0197255	0.080692	-1.28228	-2.03236	0
4933434E20Rik	12.5084	12.3703	0.0101055	0.0160168	1
4933438K21Rik	0.155994	0.095926	0.442595	0.701497	0
4933439C10Rik	9.36838	7.96478	0.147742	0.234165	1
4933439K11Rik	0.431268	0.536932	-0.199471	-0.316155	0
4933440M02Rik	0.0101115	0.103408	-2.11631	-3.35428	0
5031410I06Rik	0.149831	0.0956715	0.408322	0.647175	0
5031414D18Rik	0.465905	0.42202	0.0900491	0.142724	0
5031425E22Rik	5.71748	5.9464	-0.035734	-0.0566371	1
5031425F14Rik	0.107851	0	#DIV/0!	#DIV/0!	0
5031426D15Rik	0.146091	0.113281	0.231527	0.366961	0
5031434C07Rik	0.00833861	0.0767499	-2.02042	-3.20229	0
5031434O11Rik	0.958405	0.527771	0.543056	0.860723	0
5031439G07Rik	14.4817	14.3189	0.0102907	0.0163103	1
5033404E19Rik	0	0.025451	#NUM!	#NUM!	0
5033406O09Rik	0.867427	1.12714	-0.238398	-0.377852	1
5330411J11Rik	0.107327	0.0768329	0.304245	0.482217	0
5330417C22Rik	0.344826	0.173612	0.624622	0.990002	0
5330426P16Rik	4.2094	6.26347	-0.361742	-0.573348	1
5330434G04Rik	0.0562741	0.0575507	-0.0204184	-0.0323624	0
5330439B14Rik	0.0137722	0.0282537	-0.654073	-1.03668	0
5430402O13Rik	0.350437	0.197112	0.52376	0.830139	0
5430403N17Rik	0.0483789	0.134293	-0.929318	-1.47293	0
5430405H02Rik	3.24201	3.69602	-0.119299	-0.189084	1
5430416N02Rik	13.3884	16.2864	-0.178354	-0.282684	1
5430416O09Rik	0.0345809	0.0407269	-0.148904	-0.236007	0
5430419D17Rik	0	0.0123256	#NUM!	#NUM!	0
5430421F17Rik	0.0785036	0.0400153	0.613394	0.972207	0
5430421N21Rik	0	0.0128914	#NUM!	#NUM!	0
5430425K12Rik	0	0.0144012	#NUM!	#NUM!	0
5430427M07Rik	0	0.0176753	#NUM!	#NUM!	0
5430427O19Rik	0.0276055	0.00941056	0.979584	1.5526	0
5430435G22Rik	1.52457	0.629385	0.805311	1.27639	1
5430437J10Rik	0.105927	0.0154758	1.75082	2.77498	0
5430440P10Rik	0.206547	0.220807	-0.0607685	-0.0963158	0
5530601H04Rik	3.88888	3.90616	-0.00403563	-0.00639633	1
5730403I07Rik	0.0521255	0	#DIV/0!	#DIV/0!	0
5730405O15Rik	0.437631	0.28481	0.390997	0.619715	0
5730408K05Rik	3.81378	3.75913	0.0131377	0.0208228	1
5730409E04Rik	3.04082	1.96621	0.396882	0.629043	1
5730416F02Rik	0.087102	0.0444452	0.61243	0.970678	0
5730420D15Rik	0.0149277	0	#DIV/0!	#DIV/0!	0
5730422E09Rik	0.030865	0.0210434	0.348654	0.552604	0
5730435O14Rik	0.0571945	0	#DIV/0!	#DIV/0!	0
5730455P16Rik	7.19966	6.60114	0.079001	0.125214	1
5730457N03Rik	0	1.13014	#NUM!	#NUM!	1
5730460C07Rik	0.00962491	0	#DIV/0!	#DIV/0!	0
5730480H06Rik	1.31867	1.54361	-0.143363	-0.227225	1
5730507C01Rik	17.9038	19.8886	-0.0956968	-0.151676	1
5730508B09Rik	0.748487	0.900549	-0.168349	-0.266828	0
5730522E02Rik	0.32503	0.474862	-0.345078	-0.546935	0
5730559C18Rik	6.28947	9.26493	-0.35259	-0.558842	1
5830415F09Rik	2.51417	2.66386	-0.0526423	-0.0834361	1
5830416I19Rik	0.0606082	0.0205834	0.983009	1.55803	0
5830416P10Rik	0.102276	0.1175	-0.126308	-0.200193	0
5830417I10Rik	9.05372	9.15393	-0.0100195	-0.0158806	1
5830418P13Rik	0.0310706	0.0103224	1.00303	1.58977	0
5830428M24Rik	0.0340299	0.0174009	0.610513	0.967641	0
5830432E09Rik	0.197876	0.134532	0.351205	0.556647	0
5830444B04Rik	0.151367	0.176882	-0.141793	-0.224737	0
5830454E08Rik	0.90241	0.947167	-0.0440615	-0.0698358	0
5830473C10Rik	0.125976	0.0483126	0.872372	1.38268	0
5930403L14Rik	0.671378	1.01364	-0.374992	-0.594348	1
5930412G12Rik	6.49288	4.62936	0.307923	0.488046	1
5930430L01Rik	0.58874	0.710744	-0.171423	-0.271699	0
5930438M14Rik	0.0144686	0	#DIV/0!	#DIV/0!	0
6030407O03Rik	0.0979705	0.0400772	0.813625	1.28957	0
6030408B16Rik	12.161	10.531	0.130993	0.207619	1
6030419C18Rik	13.553	21.4867	-0.419462	-0.664832	1
6030440G07Rik	0.122906	0.101658	0.172768	0.273832	0
6030443J06Rik	0.338689	0.258736	0.245104	0.38848	0
6030458C11Rik	8.14426	8.36721	-0.0245829	-0.038963	1
6030466F02Rik	0.246088	0.289421	-0.147635	-0.233995	0
6030468B19Rik	0.0982068	0.0502173	0.610512	0.967638	0
6030498E09Rik	0.0596098	0.060962	-0.0204173	-0.0323607	0
6230400D17Rik	0.762216	0.912532	-0.163837	-0.259675	0
6330403A02Rik	0.473605	0.184383	0.858682	1.36098	0
6330403K07Rik	61.2478	53.8632	0.116948	0.185358	1
6330408A02Rik	5.58427	5.38173	0.0336277	0.0532987	1
6330409D20Rik	0.394555	0.306664	0.229386	0.363568	0
6330410L21Rik	0.00912096	0.0318988	-1.13961	-1.80624	0
6330415B21Rik	0.024112	0.0488486	-0.642644	-1.01857	0
6330415G19Rik	0.395897	0.334556	0.153239	0.242877	0
6330416G13Rik	1.9929	2.68434	-0.271109	-0.429698	1
6330418K02Rik	2.29663	2.37283	-0.0297107	-0.0470903	1
6330419J24Rik	1.68152	1.80801	-0.0660184	-0.104637	1
6330549D23Rik	0.65993	0.659263	0.000920456	0.00145889	0
6430411K18Rik	3.15982	1.96	0.434703	0.688989	1
6430531B16Rik	0.729488	0.497357	0.348653	0.552602	0
6430548M08Rik	2.47091	2.03018	0.178827	0.283435	1
6430550D23Rik	0.460108	0.283809	0.439791	0.697052	0
6430562O15Rik	0.472316	0.404271	0.141599	0.22443	0
6430571L13Rik	0.290387	0.190912	0.381756	0.605069	0
6430573F11Rik	3.75127	4.00445	-0.0594494	-0.094225	1
6430584L05Rik	0.0167989	0.00572667	0.979581	1.5526	0
6430706D22Rik	90.648	86.826	0.0392111	0.0621481	1
6430710C18Rik	0.0343111	0	#DIV/0!	#DIV/0!	0
6530402F18Rik	1.1041	1.47658	-0.264605	-0.419389	1
6530403H02Rik	0.0721287	0.0322722	0.732056	1.16028	0
6530411M01Rik	0.0868474	0.0592116	0.348654	0.552603	0
6720468P15Rik	8.70857	6.2171	0.306754	0.486194	1
6720483E21Rik	0.204802	0.161114	0.218395	0.346148	0
6720489N17Rik	5.62657	5.25415	0.0623348	0.0987983	1
6820408C15Rik	0.816875	0.81452	0.00262795	0.00416521	0
6820431F20Rik	113.434	112.364	0.00862685	0.0136732	1
7420461P10Rik	2.62823e-35	0.0243519	-69.0954	-109.514	0
7530416G11Rik	0	0.0739389	#NUM!	#NUM!	0
8030423F21Rik	0.610592	0.403533	0.376994	0.597522	0
8030423J24Rik	0.0203044	0.020765	-0.0204178	-0.0323615	0
8030442B05Rik	0.0927065	0.0505904	0.551311	0.873807	0
8030462N17Rik	4.28981	4.65637	-0.0746339	-0.118292	1
8430408G22Rik	2.27757	3.04171	-0.263342	-0.417387	1
8430419L09Rik	8.43448	8.84446	-0.0432029	-0.0684749	1
8430423G03Rik	0.110451	0.169434	-0.389484	-0.617317	0
8430426J06Rik	0.086422	0.0441912	0.610513	0.96764	0
8430429K09Rik	2.19386	2.0648	0.0551871	0.0874694	1
8430431K14Rik	0.0507342	0.0193103	0.879256	1.39359	0
8430436N08Rik	0.180213	0.0335093	1.53131	2.42707	0
9030025P20Rik	5.00606	4.64303	0.0685246	0.108609	1
9030404E10Rik	0.0291886	0	#DIV/0!	#DIV/0!	0
9030612E09Rik	0.13231	0.096651	0.285853	0.453066	0
9030617O03Rik	1.00545	0.782368	0.228347	0.361922	1
9030619P08Rik	0.0205887	0	#DIV/0!	#DIV/0!	0
9030624G23Rik	11.8059	12.3387	-0.0401791	-0.0636824	1
9030624J02Rik	15.5185	14.8313	0.0412275	0.0653441	1
9030625G05Rik	0.62354	0.430868	0.336435	0.533236	0
9130008F23Rik	0.384109	0.484759	-0.211836	-0.335752	0
9130011E15Rik	6.54357	7.14687	-0.0802755	-0.127234	1
9130015A21Rik	0.116851	0.0853583	0.285853	0.453067	0
9130019O22Rik	1.77607	1.64337	0.0706838	0.112031	1
9130019P16Rik	0.0859742	0.0648593	0.25653	0.40659	0
9130023H24Rik	1.64877	1.68248	-0.0184226	-0.0291992	1
9130024F11Rik	0.0662615	0.0629243	0.0470381	0.0745536	0
9130221F21Rik	0.542823	0.355246	0.385917	0.611663	0
9130221H12Rik	7.35264	7.68354	-0.0400696	-0.0635088	1
9130227L01Rik	0.055544	0.0569654	-0.0230004	-0.0364548	0
9130230L23Rik	0.0242703	0.0124104	0.610514	0.967642	0
9130401M01Rik	14.9331	16.748	-0.104403	-0.165475	1
9130409I23Rik	0.00929995	0.00951106	-0.0204315	-0.0323832	0
9230102K24Rik	0.176039	0.332367	-0.578488	-0.916882	0
9230102O04Rik	0.271141	0.625774	-0.761279	-1.2066	0
9230105E05Rik	0.31166	0.589361	-0.579937	-0.919179	0
9230110C19Rik	5.95937	5.52808	0.068381	0.108381	1
9230112J17Rik	0.194738	0.28054	-0.332293	-0.526672	0
9230114K14Rik	1.0603	0.769719	0.291533	0.462069	1
9230116L04Rik	0.152186	0.190512	-0.20445	-0.324046	0
9230116N13Rik	0.464188	0.443966	0.0405436	0.06426	0
9330020H09Rik	0.575139	0.646299	-0.10618	-0.168291	0
9330102E08Rik	0.614599	0.511276	0.167539	0.265543	0
9330111N05Rik	0.0376215	0	#DIV/0!	#DIV/0!	0
9330117O12Rik	0.0671258	0.0686485	-0.0204174	-0.0323608	0
9330133O14Rik	3.86179	4.0567	-0.0448193	-0.0710369	1
9330151L19Rik	3.62258	3.3088	0.0824685	0.130709	1
9330158H04Rik	0.157784	0.165558	-0.0437776	-0.0693858	0
9330159F19Rik	0.424704	0.273426	0.400834	0.635307	0
9330159M07Rik	0.996307	0.968559	0.0257107	0.0407504	0
9330162012Rik	0.656168	0.616427	0.056869	0.0901352	0
9330175E14Rik	0	0.0234652	#NUM!	#NUM!	0
9330175M20Rik	0.0553119	0.0494958	0.101128	0.160284	0
9330179D12Rik	0.330687	0.241563	0.285853	0.453067	0
9330182L06Rik	0.63302	1.02177	-0.435813	-0.690747	1
9330188P03Rik	0	0.0833861	#NUM!	#NUM!	0
9430008C03Rik	14.5972	15.2147	-0.0377133	-0.0597742	1
9430014N10Rik	0	0.0159547	#NUM!	#NUM!	0
9430015G10Rik	18.1153	20.0729	-0.0934031	-0.14804	1
9430016H08Rik	12.2444	13.8359	-0.111229	-0.176294	1
9430018G01Rik	0.0320026	0.042054	-0.24862	-0.394054	0
9430020K01Rik	8.10792	6.61096	0.185791	0.294472	1
9430021M05Rik	0.0328575	0.0420036	-0.223532	-0.35429	0
9430037G07Rik	0.820579	0.671996	0.181827	0.28819	0
9430038I01Rik	4.16337	5.2338	-0.208274	-0.330107	1
9430041J12Rik	0.0155045	0.0161642	-0.0379284	-0.0601151	0
9430060I03Rik	0.105906	0.0833607	0.217888	0.345345	0
9430069I07Rik	0.352884	0.428613	-0.176964	-0.280482	0
9430076C15Rik	0.0524953	0.0597186	-0.117348	-0.185992	0
9430083A17Rik	0.988094	0.877294	0.10826	0.171588	0
9430091E24Rik	1.18257	1.41374	-0.162522	-0.257591	1
9530026F06Rik	0.210404	0.152443	0.293314	0.464892	0
9530026P05Rik	0.159598	0.19949	-0.20308	-0.321874	0
9530027J09Rik	0.394268	0.524015	-0.258953	-0.410431	0
9530036O11Rik	0.0184897	0.0061918	0.995791	1.57829	0
9530051G07Rik	0.191875	0.155347	0.192227	0.304672	0
9530052E02Rik	0.546191	0.358378	0.383557	0.607923	0
9530053A07Rik	0.0140698	0.00994025	0.316252	0.501248	0
9530059O14Rik	0	0.00453614	#NUM!	#NUM!	0
9530068E07Rik	81.3849	76.8164	0.052586	0.0833468	1
9530077C05Rik	2.08593	1.58948	0.24741	0.392136	1
9530080O11Rik	0.042139	0.0313099	0.270377	0.428537	0
9530082P21Rik	8.26118	8.16627	0.010518	0.0166706	1
9530091C08Rik	0.396987	0.338943	0.143883	0.228049	0
9630001P10Rik	0.00635179	0.013102	-0.659039	-1.04455	0
9630013A20Rik	0.00858195	0	#DIV/0!	#DIV/0!	0
9630028B13Rik	0.037964	0.0267527	0.318586	0.504948	0
9630033F20Rik	1.24618	1.91267	-0.389962	-0.618076	1
9830107B12Rik	0.0516816	0.0161762	1.0573	1.67578	0
9830132P13Rik	0.0976335	0.0786847	0.196404	0.311293	0
9830147E19Rik	2.48292	2.71565	-0.0815538	-0.12926	1
9830166K06Rik	0.0449951	0.0328684	0.285853	0.453067	0
9930012K11Rik	4.07796	4.70654	-0.130488	-0.206819	1
9930014A18Rik	3.45336	4.36593	-0.213436	-0.338288	1
9930021J03Rik	8.77828	8.31866	0.048952	0.0775871	1
9930104L06Rik	7.14296	6.8524	0.0378007	0.0599127	1
9930111J21Rik1	0.471128	0.347054	0.278214	0.440959	0
9930111J21Rik2	0.0893527	0.0135645	1.71592	2.71968	0
a	0.739437	0.860515	-0.13803	-0.218773	0
A130010J15Rik	2.80133	2.99621	-0.0612171	-0.0970268	1
A130077B15Rik	47.6738	41.4228	0.127935	0.202772	1
A1bg	0.561372	0.36624	0.388759	0.616168	0
A1cf	0.00921865	0	#DIV/0!	#DIV/0!	0
A230001M10Rik	0	0.0193613	#NUM!	#NUM!	0
A230009B12Rik	0	0.00595143	#NUM!	#NUM!	0
A230020J21Rik	0.0271188	0.0140628	0.597749	0.947409	0
A230028O05Rik	0.088467	0.0646237	0.285859	0.453076	0
A230046K03Rik	10.7841	9.64141	0.101952	0.16159	1
A230050P20Rik	7.58521	8.4519	-0.0984797	-0.156087	1
A230056J06Rik	0.0727262	0.0457698	0.421511	0.668079	0
A230056P14Rik	2.97299	2.76434	0.0662347	0.10498	1
A230057D06Rik	3.28413	2.14304	0.38856	0.615852	1
A230065H16Rik	8.05684	2.71907	0.988731	1.5671	1
A230070E04Rik	0.101718	0.334107	-1.08251	-1.71574	0
A230072C01Rik	6.57661	5.46012	0.169349	0.268411	1
A230072E10Rik	0.118685	0.0990515	0.164601	0.260887	0
A230073K19Rik	0.0735577	0.0486821	0.375709	0.595485	0
A230077H06Rik	1.15182	0.120517	2.05469	3.25661	1
A230103J11Rik	1.53807	1.26262	0.179626	0.284701	1
A230108P19Rik	0.0635202	0.0288716	0.717723	1.13756	0
A2m	0.906589	4.79416	-1.51597	-2.40276	1
A330009N23Rik	2.16074	1.60533	0.270452	0.428656	1
A330015K06Rik	0.048187	0.0410668	0.145537	0.230671	0
A330023F24Rik	0.608073	0.391341	0.401157	0.635818	0
A330032B11Rik	1.62328	1.43537	0.111983	0.177489	1
A330033J07Rik	0.145394	0.289537	-0.627005	-0.99378	0
A330035P11Rik	1.07826	0.8331	0.234796	0.372144	1
A330040F15Rik	0.494556	0.261045	0.581613	0.921835	0
A330041J22Rik	0.0191476	0	#DIV/0!	#DIV/0!	0
A330048O09Rik	0.290989	0.243482	0.162243	0.257149	0
A330049N07Rik	0.488334	0.356534	0.286334	0.453829	0
A330069E16Rik	0.679011	0.960492	-0.315679	-0.500339	0
A330074K22Rik	1.47451	0.601733	0.815818	1.29304	1
A330076C08Rik	0.0273276	0.0465791	-0.485389	-0.769324	0
A330076H08Rik	0.845705	0.80592	0.0438609	0.0695179	0
A330093E20Rik	0.0757605	0.0421105	0.534565	0.847266	0
A330102I10Rik	0.0621723	0.139882	-0.738104	-1.16987	0
A3galt2	0.634993	0.702627	-0.0921273	-0.146018	0
A430005L14Rik	11.6128	14.6891	-0.213904	-0.33903	1
A430033K04Rik	6.40466	5.42599	0.150941	0.239236	1
A430035B10Rik	0.309872	0.186413	0.462579	0.73317	0
A430078G23Rik	1.90997	1.91493	-0.00236074	-0.00374168	1
A430088P11Rik	0.0407672	0.0165817	0.818831	1.29782	0
A430090L17Rik	0.0287136	0.0342591	-0.160731	-0.254753	0
A430093F15Rik	0.00834255	0.0255954	-1.02042	-1.61732	0
A430105I19Rik	1.07378	1.36981	-0.221631	-0.351277	1
A4galt	1.57072	1.50689	0.0377624	0.0598519	1
A4gnt	0.00639989	0	#DIV/0!	#DIV/0!	0
A530013C23Rik	0.0239193	0.0244619	-0.0204177	-0.0323613	0
A530016L24Rik	0.515412	1.1432	-0.725115	-1.14928	1
A530032D15Rik	0.0223423	0.0225914	-0.0100923	-0.015996	0
A530050N04Rik	0.0195889	0.0100213	0.610088	0.966967	0
A530054K11Rik	2.71007	2.59333	0.0400794	0.0635243	1
A530058N18Rik	0	0.0116418	#NUM!	#NUM!	0
A530064D06Rik	0.299798	0.189335	0.418338	0.66305	0
A530065N20Rik	0.118402	0.0048388	2.91042	4.6129	0
A530072M11Rik	0.276291	0.146151	0.579653	0.918729	0
A530088E08Rik	0.0122734	0	#DIV/0!	#DIV/0!	0
A530099J19Rik	0.0127259	0	#DIV/0!	#DIV/0!	0
A630001G21Rik	1.11189	0.922743	0.169728	0.269013	1
A630010A05Rik	0.0108782	0.033375	-1.02042	-1.61733	0
A630012P03Rik	0.03579	0	#DIV/0!	#DIV/0!	0
A630019I02Rik	1.69272e-17	7.49807e-26	17.5084	27.7502	0
A630020A06	0.614925	0.445297	0.293788	0.465643	0
A630023A22Rik	0.0132268	0.0270536	-0.651344	-1.03236	0
A630023P12Rik	0.0273558	0	#DIV/0!	#DIV/0!	0
A630033H20Rik	0.12568	0.154767	-0.189495	-0.300343	0
A630066F11Rik	0.879943	0.962806	-0.0819168	-0.129835	0
A630072M18Rik	1.28356	1.51341	-0.149942	-0.237652	1
A630075F10Rik	1.38409	0.803946	0.494502	0.783767	1
A630076J17Rik	0	0.0812827	#NUM!	#NUM!	0
A630089N07Rik	18.3844	16.2803	0.110637	0.175355	1
A730008H23Rik	29.1977	27.7072	0.0476944	0.0755938	1
A730017C20Rik	6.03605	5.5129	0.0825214	0.130793	1
A730017L22Rik	9.02596	8.72742	0.030616	0.0485252	1
A730020E08Rik	0.214481	0.289407	-0.272719	-0.43225	0
A730020M07Rik	0.0447667	0	#DIV/0!	#DIV/0!	0
A730036I17Rik	0	0.00610007	#NUM!	#NUM!	0
A730043L09Rik	0	0.0149749	#NUM!	#NUM!	0
A730046J19Rik	0.329874	0.463865	-0.310285	-0.49179	0
A730056A06Rik	0.658524	0.257692	0.854019	1.35359	0
A730082K24Rik	0.162546	0.175508	-0.0698368	-0.110689	0
A730090H04Rik	0.0424401	0.0434029	-0.020419	-0.0323634	0
A730090N16Rik	0.357228	0.313141	0.119897	0.190033	0
A730098P11Rik	0.130699	0.12459	0.0435719	0.0690598	0
A830009L08Rik	0.0125718	0.0192854	-0.389484	-0.617318	0
A830010M20Rik	2.41319	1.89101	0.221951	0.351785	1
A830011K09Rik	0.180117	0.375489	-0.668682	-1.05984	0
A830018L16Rik	0.193349	0.140079	0.293361	0.464967	0
A830052D11Rik	0.945583	0.99778	-0.0489082	-0.0775177	0
A830080D01Rik	7.1186	7.72504	-0.0744174	-0.117949	1
A830082K12Rik	3.34692	3.54098	-0.0513038	-0.0813146	1
A830082N09Rik	0.820282	0.795043	0.0284468	0.0450871	0
A930001A20Rik	0.0111603	0.022827	-0.65135	-1.03237	0
A930001C03Rik	0.240039	0.212924	0.109107	0.17293	0
A930002C04Rik	0.077419	0.00719775	2.16224	3.42707	0
A930003A15Rik	0	0.0160398	#NUM!	#NUM!	0
A930003O13Rik	0.313889	0.22757	0.292716	0.463944	0
A930004D18Rik	3.8384	3.82628	0.00287869	0.00456261	1
A930005H10Rik	1.33119	1.41276	-0.0541337	-0.0857999	1
A930006I01Rik	0.00791588	0	#DIV/0!	#DIV/0!	0
A930006K02Rik	2.24525	1.8555	0.173549	0.275068	1
A930007I19Rik	0.342685	0.264791	0.234724	0.372029	0
A930009A15Rik	0.0175218	0	#DIV/0!	#DIV/0!	0
A930011G23Rik	0	0.0107601	#NUM!	#NUM!	0
A930011O12Rik	0.00436853	0.0223381	-1.48539	-2.35429	0
A930012L18Rik	0.392627	0.259196	0.378	0.599116	0
A930013F10Rik	4.45112	4.71573	-0.0525645	-0.0833127	1
A930015D03Rik	1.32237	1.6158	-0.182416	-0.289123	1
A930016O22Rik	0.21592	0.140759	0.389454	0.61727	0
A930017M01Rik	0	0.0161595	#NUM!	#NUM!	0
A930018P22Rik	0	0.0220327	#NUM!	#NUM!	0
A930019D19Rik	0.018418	0	#DIV/0!	#DIV/0!	0
A930024E05Rik	1.44551	1.68812	-0.141227	-0.223839	1
A930041C12Rik	0.52572	0.201617	0.872372	1.38268	0
AA387883	0.0840714	0.0537366	0.407398	0.64571	0
AA388235	2.36378	2.55516	-0.0708647	-0.112318	1
AA413626	0.350263	0.447761	-0.223532	-0.35429	0
AA414768	3.08662	1.78312	0.499459	0.791624	1
AA415398	1.93885	1.60335	0.172945	0.274112	1
AA465934	4.44749	4.26169	0.0388436	0.0615657	1
AA467197	0.188709	0.0281949	1.73042	2.74266	0
AA474331	4.0228	3.82973	0.0447691	0.0709573	1
AA536875	0	3.14915e-09	#NUM!	#NUM!	0
AA543186	0.26665	0.320974	-0.168779	-0.267509	0
AA792892	0.326394	0.360964	-0.0916365	-0.14524	0
AA986860	1.63768	1.11655	0.348655	0.552606	1
AA987161	2.64401	2.51945	0.0439246	0.0696188	1
Aaas	19.8112	24.1458	-0.180103	-0.285456	1
Aacs	6.94547	9.12758	-0.248687	-0.39416	1
Aadac	0.313619	0	#DIV/0!	#DIV/0!	0
Aadat	0.267641	0.314262	-0.146167	-0.231669	0
Aaed1	9.00377	8.27979	0.0763015	0.120935	1
Aagab	9.56874	10.0634	-0.0458793	-0.0727169	1
Aak1	6.40093	6.08367	0.0462722	0.0733396	1
Aamdc	8.95069	8.81022	0.0143984	0.0228209	1
Aamp	72.3188	73.4944	-0.0146777	-0.0232636	1
Aanat	0.0848876	0.0496076	0.488966	0.774993	0
Aar2	8.16365	9.69109	-0.15612	-0.247445	1
Aard	2.42154	2.94499	-0.178135	-0.282338	1
Aars	23.5576	30.4745	-0.234334	-0.37141	1
Aars2	7.61837	7.8774	-0.0304343	-0.0482372	1
Aarsd1	20.5963	27.1822	-0.252547	-0.400277	1
Aasdh	4.79563	4.12772	0.136518	0.216375	1
Aasdhppt	7.77551	8.78663	-0.111279	-0.176373	1
Aass	0.429074	0.472937	-0.0885961	-0.140422	0
Aatf	12.8707	14.3656	-0.10002	-0.158528	1
Aatk	1.58615	1.69759	-0.0618052	-0.0979589	1
AB124611	1.7685	0.897405	0.617488	0.978695	1
Abat	10.0916	10.9942	-0.0779752	-0.123588	1
Abca1	9.04581	4.45843	0.643999	1.02071	1
Abca12	0.00423993	0.00216806	0.61051	0.967636	0
Abca13	0.0165303	0.00788915	0.67331	1.06717	0
Abca14	0	0.00335155	#NUM!	#NUM!	0
Abca16	0.00336727	0	#DIV/0!	#DIV/0!	0
Abca17	0.0139898	0.00358808	1.23857	1.96309	0
Abca2	8.87368	7.7453	0.123796	0.196211	1
Abca3	6.796	6.63447	0.0218962	0.0347046	1
Abca4	1.20746	1.19502	0.00942649	0.0149406	1
Abca5	2.2213	1.83743	0.172695	0.273715	1
Abca6	0.368183	0.149077	0.822963	1.30437	0
Abca7	2.44572	1.81159	0.273194	0.433003	1
Abca8a	0.025343	0.00659639	1.22516	1.94184	0
Abca8b	0.356813	0.242465	0.351675	0.557392	0
Abca9	1.29708	0.494453	0.877852	1.39136	1
Abcb10	7.49461	7.30423	0.0234209	0.0371212	1
Abcb11	0.00360459	0.00368636	-0.020418	-0.0323618	0
Abcb1a	0.23711	0.322289	-0.279375	-0.442798	0
Abcb1b	0.209093	0.318184	-0.382165	-0.605717	0
Abcb4	0.0850413	0.148388	-0.506724	-0.803139	0
Abcb5	0.00910448	0.00931102	-0.0204185	-0.0323626	0
Abcb6	7.14081	9.38229	-0.248493	-0.393852	1
Abcb7	3.84276	4.00667	-0.0380203	-0.0602608	1
Abcb8	13.0593	12.9505	0.00761518	0.0120698	1
Abcb9	0.248738	0.173195	0.32949	0.52223	0
Abcc1	5.7051	5.62473	0.0129141	0.0204683	1
Abcc10	4.50299	3.17342	0.318522	0.504845	1
Abcc12	0.0821402	0.112005	-0.28228	-0.447403	0
Abcc2	0.150612	0.0334844	1.36866	2.16928	0
Abcc3	1.86957	1.2013	0.402603	0.63811	1
Abcc4	3.55059	4.06077	-0.122208	-0.193695	1
Abcc5	21.1758	18.7611	0.110206	0.174672	1
Abcc6	0.387908	0.232929	0.464253	0.735824	0
Abcc8	0.035631	0.112962	-1.05027	-1.66463	0
Abcc9	6.23437	4.91969	0.215574	0.341676	1
Abcd1	8.21265	6.13872	0.264934	0.41991	1
Abcd2	1.66638	0.931192	0.529708	0.839567	1
Abcd3	18.5062	20.2851	-0.0835425	-0.132412	1
Abcd4	6.98864	5.56248	0.207755	0.329283	1
Abce1	32.7022	43.3538	-0.256644	-0.406771	1
Abcf1	36.258	42.1846	-0.137806	-0.218417	1
Abcf2	27.5742	36.511	-0.255534	-0.405012	1
Abcf3	14.3979	14.719	-0.020077	-0.0318213	1
Abcg1	1.28892	1.30265	-0.00964489	-0.0152868	1
Abcg2	15.9941	18.7909	-0.146688	-0.232494	1
Abcg3	0.779289	0.344956	0.741813	1.17575	0
Abcg4	5.31865	4.18523	0.218146	0.345753	1
Abcg5	2.26891	1.43529	0.416828	0.660657	1
Abcg8	0.432993	0.303233	0.324245	0.513917	0
Abhd1	0.825025	0.687846	0.165526	0.262352	0
Abhd10	5.84284	6.11273	-0.0411032	-0.0651471	1
Abhd11	14.0616	14.3263	-0.0169754	-0.0269053	1
Abhd11os	3.49361	2.45793	0.320055	0.507275	1
Abhd12	17.7611	16.5494	0.0643183	0.101942	1
Abhd12b	0.0163375	0	#DIV/0!	#DIV/0!	0
Abhd13	7.84823	8.93183	-0.117724	-0.186588	1
Abhd14a	21.7666	21.0775	0.0292829	0.0464123	1
Abhd14b	13.7567	9.48114	0.338811	0.537002	1
Abhd15	0.168526	0.183321	-0.0765954	-0.121401	0
Abhd16a	24.6388	20.7074	0.158228	0.250786	1
Abhd16b	0.168989	0.101661	0.462574	0.733163	0
Abhd17a	28.569	32.8922	-0.128265	-0.203295	1
Abhd17b	7.04354	7.95427	-0.110683	-0.175429	1
Abhd17c	14.5303	19.1091	-0.24934	-0.395195	1
Abhd2	7.94397	5.88024	0.273814	0.433985	1
Abhd3	0.598435	0.459008	0.241441	0.382675	0
Abhd4	22.0857	18.0977	0.18127	0.287306	1
Abhd5	5.01086	4.9411	0.0127612	0.020226	1
Abhd6	4.70403	5.52609	-0.146604	-0.232362	1
Abhd8	16.0889	19.6629	-0.182598	-0.28941	1
Abi1	17.1342	18.3348	-0.0616454	-0.0977057	1
Abi2	8.91502	10.4558	-0.14511	-0.229994	1
Abi3	1.85463	1.90846	-0.0260432	-0.0412776	1
Abi3bp	1.9758	0.924689	0.691118	1.0954	1
Abl1	38.3388	37.2876	0.0253061	0.0401092	1
Abl2	5.8418	6.52761	-0.101038	-0.160142	1
Ablim1	7.93284	9.74444	-0.187223	-0.296742	1
Ablim2	0.243955	0.215904	0.111186	0.176225	0
Ablim3	0.379036	0.197772	0.592125	0.938497	0
Abr	24.9115	24.9612	-0.00181418	-0.0028754	1
Abra	0	0.0102411	#NUM!	#NUM!	0
Abracl	26.7281	31.1216	-0.138526	-0.219559	1
Abt1	5.73851	5.90253	-0.0256519	-0.0406573	1
Abtb1	11.2249	9.34872	0.166478	0.263862	1
Abtb2	1.18069	1.55585	-0.251156	-0.398073	1
Acaa1a	31.8504	29.346	0.0745428	0.118148	1
Acaa1b	0.819949	0.475806	0.495381	0.785161	0
Acaa2	30.5367	34.3452	-0.106983	-0.169564	1
Acaca	9.14849	11.6855	-0.22279	-0.353114	1
Acacb	0.885864	0.935732	-0.0498499	-0.0790102	0
Acad10	1.46583	1.05425	0.300008	0.475501	1
Acad11	3.77135	3.22804	0.141595	0.224423	1
Acad12	1.17517	1.05188	0.100885	0.159899	1
Acad8	9.66011	10.0935	-0.0399473	-0.063315	1
Acad9	13.7464	14.552	-0.0518395	-0.0821636	1
Acadl	17.3275	16.9239	0.0214525	0.0340015	1
Acadm	14.8464	14.8506	-0.000257467	-0.000408076	1
Acads	15.4083	17.0315	-0.091168	-0.144498	1
Acadsb	17.2598	14.8001	0.139946	0.221809	1
Acadvl	19.4106	16.6097	0.141845	0.224819	1
Acan	0.0263888	0.0834156	-1.04759	-1.66039	0
Acap1	2.41705	0.88697	0.912507	1.44629	1
Acap2	11.4731	11.8334	-0.0281454	-0.0446094	1
Acap3	6.93995	7.21455	-0.0353221	-0.0559841	1
Acat1	23.7387	25.2937	-0.0577535	-0.0915372	1
Acat2	25.8648	35.5836	-0.290368	-0.460222	1
Acat3	0.381863	0.318406	0.165422	0.262188	0
Acbd3	17.3039	16.7087	0.0318605	0.0504977	1
Acbd4	3.5442	2.86839	0.192572	0.305219	1
Acbd5	7.13841	6.1965	0.128804	0.204149	1
Acbd6	13.8375	15.4337	-0.0993718	-0.157501	1
Acbd7	0.131921	0.067457	0.610509	0.967634	0
Accs	6.06475	5.51462	0.0865552	0.137187	1
Accsl	0.0317204	0.01622	0.610511	0.967637	0
Acd	21.8296	23.1099	-0.0518784	-0.0822253	1
Ace	0.240288	0.208196	0.13049	0.206822	0
Ace2	16.9429	22.421	-0.255003	-0.40417	1
Acer1	0.0965543	0.0429322	0.737734	1.16928	0
Acer2	2.3753	3.27243	-0.291649	-0.462253	1
Acer3	2.45015	2.31188	0.0528742	0.0838036	1
Ache	1.62725	1.47654	0.0884661	0.140215	1
Acin1	56.1186	59.2895	-0.0500312	-0.0792976	1
Ackr1	1.82844	1.58943	0.127513	0.202104	1
Ackr2	0.105445	0.155765	-0.355138	-0.56288	0
Ackr3	10.5836	15.6789	-0.357733	-0.566994	1
Ackr4	0.413253	0.257314	0.431238	0.683495	0
Acly	42.8883	54.7298	-0.221925	-0.351742	1
Acmsd	0.300998	0.196907	0.38628	0.61224	0
Acn9	6.48034	6.00398	0.0694971	0.11015	1
Acnat1	0.516201	0.381488	0.275272	0.436295	0
Acnat2	0.0115681	0	#DIV/0!	#DIV/0!	0
Aco1	20.7627	21.8698	-0.0472856	-0.074946	1
Aco2	52.3928	58.4206	-0.0991245	-0.157109	1
Acot1	20.364	19.466	0.0410511	0.0650645	1
Acot10	2.03188e-43	9.80909e-44	0.66287	1.05062	0
Acot11	3.08872	2.58044	0.163658	0.259392	1
Acot12	0.00578698	0.0177548	-1.02042	-1.61733	0
Acot13	12.8604	12.9417	-0.00573618	-0.00909162	1
Acot2	6.95552	5.63509	0.191626	0.30372	1
Acot3	0.0210184	0.00754827	0.932158	1.47743	0
Acot4	0.132913	0.177999	-0.265866	-0.421387	0
Acot5	4.35422e-12	7.48452e-39	56.0963	88.9106	0
Acot6	1.6108	1.48755	0.0724555	0.114839	1
Acot7	25.7749	22.0899	0.140432	0.22258	1
Acot8	5.12012	5.44008	-0.055175	-0.0874502	1
Acot9	6.63378	7.6935	-0.134898	-0.213809	1
Acox1	13.454	11.6774	0.128909	0.204316	1
Acox2	0.0134281	0	#DIV/0!	#DIV/0!	0
Acox3	5.20757	4.11794	0.213688	0.338688	1
Acoxl	0.148014	0.100914	0.348656	0.552607	0
Acp1	19.0492	24.9825	-0.246812	-0.391187	1
Acp2	16.3372	13.1572	0.197045	0.312308	1
Acp5	1.17921	2.0881	-0.52012	-0.82437	1
Acp6	6.99349	6.77192	0.0293052	0.0464477	1
Acpp	0.52427	0.630067	-0.16732	-0.265195	0
Acpt	0.0276127	0.0988367	-1.16073	-1.83971	0
Acr	0.427882	0.472135	-0.0895835	-0.141986	0
Acrbp	8.27345	6.55106	0.212472	0.336761	1
Acsbg1	0.47052	0.7478	-0.421711	-0.668396	0
Acsbg2	0.0135595	0.0069457	0.608918	0.965112	0
Acsf2	18.7713	20.0732	-0.0610374	-0.0967421	1
Acsf3	7.83489	7.44029	0.0470384	0.0745542	1
Acsl1	3.26765	3.50933	-0.0649493	-0.102942	1
Acsl3	11.5802	13.3542	-0.12974	-0.205633	1
Acsl4	3.00426	3.37996	-0.107256	-0.169996	1
Acsl5	6.99956	8.75608	-0.203803	-0.323021	1
Acsl6	0.189417	0.358077	-0.579638	-0.918704	0
Acsm2	0.0554456	0.00805566	1.75588	2.783	0
Acsm3	0.154099	0.151212	0.0172148	0.0272849	0
Acsm5	0.0424998	0.00724398	1.61051	2.5526	0
Acss1	2.2927	1.75728	0.24209	0.383704	1
Acss2	3.63614	3.67519	-0.00972331	-0.0154111	1
Acss2os	0.033115	0	#DIV/0!	#DIV/0!	0
Acss3	1.83039	0.697606	0.878044	1.39167	1
Acta1	0.378556	0.411156	-0.0751937	-0.119179	0
Acta2	14.8942	16.5712	-0.0971174	-0.153927	1
Actb	728.461	892.056	-0.18441	-0.292283	1
Actbl2	0.01934	0	#DIV/0!	#DIV/0!	0
Actc1	0.431592	0.752957	-0.506573	-0.802899	0
Actg1	875.552	991.222	-0.112946	-0.179015	1
Actg2	0.590386	1.7153	-0.970831	-1.53873	1
Actl10	0.517227	0.444807	0.137302	0.217618	0
Actl11	0.00441886	0	#DIV/0!	#DIV/0!	0
Actl6a	29.6703	40.1035	-0.274271	-0.434709	1
Actl6b	0	0.0349704	#NUM!	#NUM!	0
Actl7a	0.0117317	0.0119978	-0.0204155	-0.0323578	0
Actl7b	0	0.0380959	#NUM!	#NUM!	0
Actl9	0.154663	0.0395429	1.24144	1.96764	0
Actn1	50.1764	51.912	-0.0309528	-0.0490591	1
Actn2	0.342055	0.650042	-0.584433	-0.926305	0
Actn3	1.69905	0.581351	0.976204	1.54725	1
Actn4	78.9466	91.1162	-0.130495	-0.20683	1
Actr10	10.0941	10.7705	-0.059038	-0.0935729	1
Actr1a	34.0084	38.4718	-0.112249	-0.17791	1
Actr1b	36.4868	40.4334	-0.0934867	-0.148173	1
Actr2	34.2646	38.7158	-0.111172	-0.176204	1
Actr3	48.4576	60.7183	-0.20531	-0.325408	1
Actr3b	0.794054	0.833159	-0.043758	-0.0693547	0
Actr5	6.47286	7.01445	-0.0731416	-0.115927	1
Actr6	6.78634	6.33632	0.0624548	0.0989885	1
Actr8	12.703	12.9316	-0.0162348	-0.0257315	1
Actrt3	0.0373034	0.0286122	0.241442	0.382677	0
Acvr1	12.8934	14.6197	-0.114376	-0.181281	1
Acvr1b	9.20184	8.94804	0.0254584	0.0403507	1
Acvr1c	0.00974941	0.0139588	-0.326688	-0.517788	0
Acvr2a	6.4135	6.66628	-0.035187	-0.05577	1
Acvr2b	6.60761	6.51351	0.013056	0.0206933	1
Acvrl1	6.59578	7.36935	-0.100945	-0.159994	1
Acy1	11.9216	12.8784	-0.0702701	-0.111375	1
Acy3	4.36991	4.35659	0.00277875	0.00440422	1
Acyp1	8.74056	8.93883	-0.0204171	-0.0323603	1
Acyp2	4.89102	6.26591	-0.225487	-0.357389	1
Ada	1.91563	2.00145	-0.0398916	-0.0632266	1
Adad1	0.0268425	0.0823543	-1.02042	-1.61732	0
Adad2	0.0732136	0.102952	-0.310284	-0.491788	0
Adal	5.04546	4.73715	0.0573934	0.0909665	1
Adam10	35.1967	34.6936	0.0131048	0.0207706	1
Adam11	6.56853	5.85023	0.105414	0.167077	1
Adam12	2.52425	2.48042	0.0159438	0.0252704	1
Adam15	14.7994	15.2192	-0.0254604	-0.0403538	1
Adam17	17.1292	15.9038	0.0675639	0.107086	1
Adam19	14.3398	10.0326	0.325137	0.515329	1
Adam1a	4.04811	3.58327	0.111026	0.175972	1
Adam1b	0.00986685	7.24702e-21	38.0071	60.2399	0
Adam2	0.0207501	0.035368	-0.485391	-0.769326	0
Adam21	0.157594	0.099181	0.42151	0.668077	0
Adam22	3.10914	4.91669	-0.417153	-0.661172	1
Adam23	0.654261	2.23559	-1.11846	-1.77272	1
Adam28	0.0469238	0.0546081	-0.138044	-0.218795	0
Adam3	0.0716991	0.00666596	2.16224	3.42707	0
Adam30	0.0149403	0	#DIV/0!	#DIV/0!	0
Adam32	0.0702968	0.100648	-0.326688	-0.517788	0
Adam33	1.1763	1.7104	-0.340751	-0.540078	1
Adam4	0.260175	0.216842	0.165832	0.262838	0
Adam5	0.704652	0.392027	0.53374	0.845958	0
Adam7	0.0152634	0	#DIV/0!	#DIV/0!	0
Adam8	2.96575	2.8619	0.0324448	0.0514237	1
Adam9	11.5067	10.356	0.0959059	0.152007	1
Adamdec1	0.0585224	0.029925	0.610511	0.967638	0
Adamts1	47.6166	27.6932	0.493345	0.781933	1
Adamts10	55.7078	48.1624	0.132478	0.209972	1
Adamts12	15.8246	4.75578	1.09429	1.73442	1
Adamts13	0.0140426	0.0394931	-0.941215	-1.49179	0
Adamts14	5.49853	2.94962	0.566901	0.898517	1
Adamts15	5.08956	5.45787	-0.0635959	-0.100797	1
Adamts16	5.71832	1.20081	1.42059	2.25158	1
Adamts17	3.17738	2.00933	0.417122	0.661123	1
Adamts18	0.51607	0.73963	-0.327602	-0.519237	0
Adamts19	6.45124	3.64298	0.520175	0.824457	1
Adamts2	14.6785	7.19565	0.648916	1.02851	1
Adamts20	3.01315	1.99127	0.377033	0.597584	1
Adamts3	2.28411	2.26766	0.0065792	0.0104278	1
Adamts4	5.29383	3.50789	0.374588	0.593708	1
Adamts5	3.19186	1.56533	0.648552	1.02793	1
Adamts6	5.92053	4.81992	0.187208	0.296717	1
Adamts7	15.5223	12.4754	0.198905	0.315256	1
Adamts8	1.07363	1.27188	-0.154241	-0.244466	1
Adamts9	18.0304	18.0956	-0.00328559	-0.00520754	1
Adamtsl1	5.74419	3.72451	0.394364	0.625053	1
Adamtsl2	1.51845	1.7477	-0.127989	-0.202858	1
Adamtsl3	0.0968812	0.0693552	0.304242	0.482213	0
Adamtsl4	3.32694	2.09688	0.420169	0.665952	1
Adamtsl5	3.7976	3.46802	0.0826365	0.130976	1
Adap1	1.17679	0.67696	0.503302	0.797714	1
Adap2	1.07171	0.598855	0.529751	0.839636	1
Adar	9.35271	10.2162	-0.0803819	-0.127402	1
Adarb1	2.29596	2.68593	-0.142795	-0.226324	1
Adarb2	0.0288034	0.0490947	-0.485392	-0.769328	0
Adat1	4.38777	4.94538	-0.108894	-0.172593	1
Adat2	4.75235	4.90273	-0.0283566	-0.0449442	1
Adat3	4.03627	4.53098	-0.105239	-0.1668	1
Adck1	5.84961	6.27582	-0.0640164	-0.101464	1
Adck2	6.20224	5.30302	0.142574	0.225975	1
Adck3	1.03031	0.894035	0.129136	0.204675	1
Adck4	12.8023	9.7145	0.251231	0.398191	1
Adck5	14.2441	12.7483	0.100986	0.16006	1
Adcy1	1.36026	1.27776	0.0569512	0.0902656	1
Adcy10	0.0101619	0.0103924	-0.0204161	-0.0323587	0
Adcy2	6.00022	3.0296	0.622026	0.985888	1
Adcy3	9.42271	8.47341	0.096658	0.153199	1
Adcy4	4.02783	5.28321	-0.246953	-0.391412	1
Adcy5	4.36928	5.75934	-0.251431	-0.398508	1
Adcy6	33.5758	27.8533	0.170082	0.269574	1
Adcy7	4.68008	2.68818	0.504683	0.799903	1
Adcy8	1.04697	0.232766	1.36866	2.16927	1
Adcy9	1.58665	1.07256	0.356428	0.564926	1
Adcyap1	0.126514	0.13801	-0.0791664	-0.125476	0
Adcyap1r1	10.9483	1.83227	1.62717	2.579	1
Add1	76.6408	69.4616	0.089527	0.141897	1
Add2	0.513636	1.06537	-0.664076	-1.05254	1
Add3	22.2198	16.1986	0.287689	0.455977	1
Adgb	0.11497	0.0726216	0.418172	0.662787	0
Adh1	2.52631	3.04353	-0.16954	-0.268714	1
Adh5	49.0942	62.3959	-0.218238	-0.345899	1
Adh6-ps1	0.0253058	0.00646997	1.24144	1.96764	0
Adh7	0.00848701	0.0173591	-0.651349	-1.03236	0
Adhfe1	0.236084	0.0977256	0.802853	1.27249	0
Adi1	14.6841	15.6138	-0.0558795	-0.0885669	1
Adig	0	0.0285518	#NUM!	#NUM!	0
Adipoq	0	0.0439401	#NUM!	#NUM!	0
Adipor1	32.4296	32.345	0.00237767	0.00376852	1
Adipor2	17.2438	18.0812	-0.0431636	-0.0684127	1
Adk	14.9057	17.7029	-0.156547	-0.248122	1
Adm	0.6005	0.692521	-0.129778	-0.205694	0
Adm2	0.14204	0.193682	-0.282273	-0.447393	0
Adnp	58.9649	62.9781	-0.0599344	-0.0949938	1
Adnp2	9.81232	10.4141	-0.0541792	-0.085872	1
Ado	11.7061	13.7457	-0.146199	-0.23172	1
Adora1	0.921333	0.426915	0.700189	1.10977	0
Adora2a	2.73747	4.31716	-0.414672	-0.657239	1
Adora2b	2.52611	4.14912	-0.451675	-0.715888	1
Adora3	0.19947	0.0291422	1.75082	2.77499	0
Adpgk	13.7029	17.3583	-0.215238	-0.341144	1
Adprh	51.986	58.1239	-0.101585	-0.161008	1
Adprhl1	0.0258527	0	#DIV/0!	#DIV/0!	0
Adprhl2	23.8871	25.3655	-0.0546612	-0.0866359	1
Adprm	7.08381	7.54687	-0.0576373	-0.0913529	1
Adra1a	0.0253565	0.00740905	1.1199	1.775	0
Adra1b	0.247407	0.21556	0.125427	0.198797	0
Adra1d	0.7444	5.86417	-1.87877	-2.97778	1
Adra2a	8.4532	3.98304	0.684955	1.08563	1
Adra2b	0.170411	0.105444	0.436945	0.692541	0
Adra2c	0.0882776	0.146705	-0.462345	-0.732799	0
Adrb1	0.0354165	0.0434639	-0.186374	-0.295396	0
Adrb2	0.318829	0.389684	-0.182668	-0.289522	0
Adrb3	2.23476	1.97556	0.112216	0.177858	1
Adrbk1	21.9089	24.5233	-0.102612	-0.162636	1
Adrbk2	8.65718	6.19737	0.30426	0.482241	1
Adrm1	37.8572	49.4873	-0.243848	-0.386491	1
Adsl	14.5175	18.3948	-0.215466	-0.341505	1
Adss	24.9359	30.7673	-0.191281	-0.303174	1
Adssl1	1.64524	1.34001	0.186789	0.296054	1
Adtrp	0.658617	0.533682	0.191462	0.303459	0
Aebp1	36.0464	24.3867	0.355693	0.563761	1
Aebp2	10.4971	11.2617	-0.0639976	-0.101434	1
Aen	9.58819	14.5058	-0.376854	-0.597299	1
Aes	128.126	135.714	-0.0523711	-0.0830063	1
AF067061	0.0200278	0	#DIV/0!	#DIV/0!	0
AF251705	0.854954	0.463739	0.556817	0.882534	0
AF357355	1.49108	0.762454	0.61051	0.967635	1
AF357399	2.06478	1.15179	0.531312	0.84211	1
AF357425	0.255717	0.261518	-0.0204183	-0.0323622	0
AF357426	0.790052	0.538649	0.348653	0.552602	0
AF366264	0.19994	0.202777	-0.0128248	-0.0203269	0
AF529169	0.336759	0.331642	0.0139371	0.0220898	0
Afap1	9.32602	10.2602	-0.0868951	-0.137725	1
Afap1l1	5.80199	7.49257	-0.232758	-0.368913	1
Afap1l2	11.7949	7.34628	0.430974	0.683077	1
Aff1	3.34988	3.2347	0.0318478	0.0504775	1
Aff2	1.25863	1.69346	-0.270113	-0.42812	1
Aff3	23.599	25.3239	-0.0642122	-0.101774	1
Aff4	19.8195	17.6258	0.106773	0.169232	1
Afg3l1	12.7265	13.6016	-0.0605318	-0.0959407	1
Afg3l2	23.8414	22.9188	0.0359235	0.0569374	1
Afm	0.759184	0.455135	0.465724	0.738155	0
Afmid	3.75047	2.63444	0.321506	0.509575	1
Afp	0.778185	0.164358	1.41535	2.24327	0
Aftph	7.59877	7.39188	0.0251265	0.0398246	1
Aga	12.0503	8.98042	0.267649	0.424214	1
Agap1	7.58619	8.055	-0.0545812	-0.0865091	1
Agap2	7.28463	8.66694	-0.158153	-0.250667	1
Agap3	19.0555	21.3163	-0.102053	-0.16175	1
Agbl1	0.00523731	0.00535611	-0.0204166	-0.0323596	0
Agbl2	0.565724	0.53686	0.0476683	0.0755525	0
Agbl3	1.1763	0.812739	0.336533	0.533392	1
Agbl4	0.101454	0.0691701	0.348655	0.552605	0
Agbl5	14.9921	13.4901	0.0960915	0.152301	1
Ager	5.58725	3.58984	0.402671	0.638219	1
Agfg1	16.4971	17.7686	-0.0675837	-0.107118	1
Agfg2	5.41655	6.21572	-0.125269	-0.198547	1
Aggf1	16.7389	18.6991	-0.1008	-0.159764	1
Agk	12.022	13.0571	-0.0751801	-0.119158	1
Agl	4.8002	5.298	-0.0898149	-0.142353	1
Agmat	0.175942	0.0385572	1.38175	2.19003	0
Agmo	0.0409385	0.0669875	-0.448234	-0.710434	0
Ago1	18.0269	16.8821	0.0597219	0.0946569	1
Ago2	15.6639	14.0833	0.0968212	0.153458	1
Ago3	1.78272	1.13023	0.414813	0.657464	1
Ago4	1.48278	1.20095	0.191884	0.304128	1
Agpat1	30.5524	31.1389	-0.0173078	-0.0274323	1
Agpat2	7.79093	8.04791	-0.0295393	-0.0468186	1
Agpat3	15.428	15.8042	-0.0219292	-0.034757	1
Agpat4	8.26415	7.98446	0.0313393	0.0496716	1
Agpat5	8.02454	9.39231	-0.14326	-0.227061	1
Agpat6	28.2786	32.3378	-0.122092	-0.193511	1
Agpat9	0.367977	0.200706	0.551768	0.874532	0
Agps	11.8325	11.4462	0.0302128	0.0478862	1
Agr2	0.185731	0.0712293	0.872369	1.38267	0
Agrn	101.453	93.6767	0.0725881	0.115049	1
Agrp	0.224901	0.355459	-0.416662	-0.660393	0
Agt	0.422163	0.0490613	1.95913	3.10514	0
Agtpbp1	4.04365	4.58991	-0.115339	-0.182808	1
Agtr1a	3.05583	2.0451	0.365556	0.579393	1
Agtr1b	0.176166	0.0600308	0.979935	1.55316	0
Agtr2	133.261	127.614	0.0394129	0.062468	1
Agtrap	6.75444	5.1905	0.23973	0.379963	1
Agxt2	0.0483411	0	#DIV/0!	#DIV/0!	0
Ahctf1	13.051	14.6426	-0.104742	-0.166011	1
Ahcy	57.8012	72.3281	-0.204079	-0.323457	1
Ahcyl1	36.132	40.5644	-0.105326	-0.166937	1
Ahcyl2	5.07222	5.33138	-0.0453586	-0.0718917	1
Ahdc1	17.6124	14.4806	0.178219	0.28247	1
Ahi1	4.3228	5.30647	-0.18662	-0.295786	1
Ahnak	15.1985	10.1055	0.371484	0.588788	1
Ahr	5.87079	5.53758	0.0531868	0.084299	1
Ahrr	0.51084	0.320321	0.424839	0.673353	0
Ahsa1	60.3522	71.8372	-0.158568	-0.251325	1
Ahsa2	13.4361	15.5455	-0.132737	-0.210383	1
Ahsg	0.104888	0.0119186	1.97958	3.13756	0
AI115009	0.076177	0.126596	-0.462348	-0.732804	0
AI118078	0.190593	0.284878	-0.365844	-0.579849	0
AI182371	0.299313	0.153051	0.610514	0.967642	0
AI197445	0.173752	0.146668	0.154247	0.244475	0
AI314180	17.1362	17.3689	-0.0122774	-0.0194592	1
AI317395	0.345959	0.356729	-0.0279044	-0.0442274	0
AI413582	4.93049	4.84404	0.0161015	0.0255203	1
AI414108	2.09163	2.21706	-0.0530108	-0.0840201	1
AI427809	1.01512	0.72908	0.30127	0.477501	1
AI429214	1.29223	1.08859	0.156093	0.247402	1
AI450353	2.16677	2.27069	-0.0426412	-0.0675847	1
AI463170	0.163375	0.0668324	0.813627	1.28957	0
AI464131	1.83993	1.31104	0.308486	0.488939	1
AI467606	2.94381	2.48374	0.154685	0.24517	1
AI504432	0.636526	0.680258	-0.0604825	-0.0958626	0
AI506816	1.3337	1.55576	-0.140183	-0.222185	1
AI507597	0.202592	0.221677	-0.0819463	-0.129882	0
AI593442	0.25107	0.0525906	1.42288	2.25521	0
AI597479	10.3356	11.0555	-0.0612899	-0.0971421	1
AI606473	0	0.0250158	#NUM!	#NUM!	0
AI607873	0.974965	0.513218	0.584101	0.925779	0
AI661453	1.37453	1.73562	-0.212316	-0.336513	1
AI662270	0.764427	0.858663	-0.105815	-0.167713	0
AI837181	24.5536	22.9965	0.0596356	0.0945203	1
AI839979	0.676899	0.615337	0.0867931	0.137564	0
AI846148	11.8945	12.828	-0.0687724	-0.109002	1
AI854517	0.066516	0.02721	0.813625	1.28956	0
AI854703	0.948151	0.792898	0.162768	0.257982	0
AI987944	2.74023	2.37436	0.13045	0.206758	1
Aicda	0.00736107	0.0150561	-0.651347	-1.03236	0
Aida	16.5543	18.4948	-0.100894	-0.159914	1
Aif1	2.6013	1.97977	0.248523	0.3939	1
Aif1l	10.9763	15.7105	-0.326403	-0.517337	1
Aifm1	14.5524	18.8833	-0.237137	-0.375854	1
Aifm2	6.73979	5.50739	0.183812	0.291335	1
Aifm3	0.693995	0.401738	0.497596	0.78867	0
Aig1	3.56573	6.96794	-0.609816	-0.966535	1
Aim1	0.547227	0.837027	-0.386845	-0.613135	0
Aim1l	0.218657	0.162975	0.267526	0.424019	0
Aim2	1.59609	1.38944	0.12621	0.200038	1
Aimp1	37.3176	44.549	-0.161226	-0.255537	1
Aimp2	20.697	27.3336	-0.253163	-0.401254	1
Aip	20.3116	19.5357	0.0354525	0.0561909	1
Aipl1	0.247248	0.252856	-0.0204151	-0.0323572	0
Aire	0.0261271	0.0890659	-1.11632	-1.76933	0
Airn	8.5239	7.12553	0.163106	0.258516	1
Ajap1	3.61864	4.18318	-0.131961	-0.209152	1
Ajuba	18.9534	21.1924	-0.101637	-0.16109	1
AK010878	7.14127	8.20704	-0.126616	-0.200681	1
Ak1	3.66319	5.25704	-0.328809	-0.52115	1
AK129341	2.69965	2.58277	0.0402869	0.0638532	1
Ak2	29.5883	37.7316	-0.221296	-0.350746	1
Ak3	21.5546	24.0703	-0.100481	-0.159258	1
Ak4	3.97872	4.22632	-0.0549525	-0.0870976	1
Ak5	2.6498	2.83203	-0.0605397	-0.0959531	1
Ak6	9.1095	11.3463	-0.199865	-0.316778	1
Ak7	0.0570465	0.110847	-0.604657	-0.958359	0
Ak8	0.427064	0.333311	0.22561	0.357583	0
Akap1	10.8093	11.8475	-0.083478	-0.13231	1
Akap10	7.38257	7.35001	0.00402339	0.00637692	1
Akap11	12.941	11.6928	0.0923231	0.146329	1
Akap12	46.7535	39.6453	0.150114	0.237925	1
Akap13	9.92722	8.75695	0.114174	0.180961	1
Akap14	0	0.0503481	#NUM!	#NUM!	0
Akap17b	1.90697	1.57778	0.172487	0.273386	1
Akap2	15.829	15.7452	0.00483168	0.00765803	1
Akap3	0.0055961	0	#DIV/0!	#DIV/0!	0
Akap5	0.630289	0.777075	-0.190566	-0.30204	0
Akap6	0.0773655	0.082637	-0.0599999	-0.0950975	0
Akap7	7.79115	5.95714	0.244306	0.387216	1
Akap8	43.2065	46.9201	-0.075054	-0.118958	1
Akap8l	34.7014	28.5389	0.177963	0.282064	1
Akap9	9.21362	8.32101	0.0927526	0.147009	1
Akip1	7.0179	5.80473	0.172755	0.27381	1
Akirin1	11.7943	13.7096	-0.136973	-0.217097	1
Akirin2	25.9728	28.1458	-0.0731362	-0.115918	1
Akna	5.11703	5.34508	-0.0396885	-0.0629048	1
Aknad1	0.0203356	0.00693229	0.979584	1.5526	0
Akp3	0.0210053	0.0322228	-0.389491	-0.617328	0
Akr1a1	195.175	207.413	-0.0553565	-0.0877381	1
Akr1b10	6.81725	7.00832	-0.0251607	-0.0398788	1
Akr1b3	9.34192	13.5238	-0.336733	-0.53371	1
Akr1b7	0.258362	0.685267	-0.88789	-1.40727	0
Akr1b8	6.93612	8.52118	-0.187338	-0.296924	1
Akr1c12	0.325592	0.200644	0.440659	0.698427	0
Akr1c13	1.45058	1.32278	0.0839494	0.133057	1
Akr1c14	0.432743	0.428055	0.00991462	0.0157143	0
Akr1c18	0.0155782	0	#DIV/0!	#DIV/0!	0
Akr1c19	1.91788	0.871727	0.717723	1.13756	1
Akr1c20	0	0.0276336	#NUM!	#NUM!	0
Akr1c21	0.0583771	0.0149254	1.24144	1.96763	0
Akr1cl	0.0782461	0.0533474	0.348652	0.552601	0
Akr1d1	0.0196646	0.0268105	-0.28215	-0.447197	0
Akr1e1	13.2153	13.4414	-0.0154415	-0.0244742	1
Akr7a5	22.6338	27.5708	-0.179602	-0.284662	1
Akt1	124.538	112.106	0.0957263	0.151723	1
Akt1s1	27.5709	28.7968	-0.0395985	-0.0627621	1
Akt2	54.4801	44.9976	0.174062	0.275881	1
Akt3	14.6336	13.5822	0.0678676	0.107568	1
Aktip	6.20556	6.1258	0.0117751	0.0186631	1
Alad	12.149	10.8755	0.100795	0.159756	1
Alas1	10.6386	10.5754	0.00542352	0.00859608	1
Alas2	9.80735	10.2761	-0.0424979	-0.0673576	1
Alb	0.570013	0.123655	1.39099	2.20467	0
Alcam	40.9143	49.7058	-0.177171	-0.280809	1
Aldh16a1	12.088	13.0998	-0.0731684	-0.115969	1
Aldh18a1	20.366	23.4019	-0.126478	-0.200463	1
Aldh1a1	0.972735	1.57656	-0.439544	-0.696661	1
Aldh1a2	92.0724	188.466	-0.652043	-1.03346	1
Aldh1a3	7.58194	15.8582	-0.671682	-1.06459	1
Aldh1a7	0.239627	0.336939	-0.310226	-0.491697	0
Aldh1b1	3.47984	4.88353	-0.308464	-0.488903	1
Aldh1l1	0.303229	0.32181	-0.0541347	-0.0858014	0
Aldh1l2	0.83687	1.34363	-0.430963	-0.68306	1
Aldh2	48.6243	56.6361	-0.138833	-0.220044	1
Aldh3a1	0.0102168	0.0522431	-1.4854	-2.3543	0
Aldh3a2	9.41076	8.19445	0.125974	0.199664	1
Aldh3b1	0.894958	0.550251	0.442742	0.70173	0
Aldh3b2	0.00880107	0.00948179	-0.0678127	-0.107481	0
Aldh4a1	7.76252	6.90595	0.106429	0.168685	1
Aldh5a1	4.88226	5.82483	-0.160677	-0.254667	1
Aldh6a1	11.851	9.9083	0.162969	0.258299	1
Aldh7a1	30.3909	33.1798	-0.0799172	-0.126666	1
Aldh8a1	0.0157329	0.0160898	-0.020418	-0.0323618	0
Aldh9a1	16.6853	17.8346	-0.0606331	-0.0961012	1
Aldoa	113.355	118.206	-0.038143	-0.0604552	1
Aldoart1	0.0174706	0.0178571	-0.0199176	-0.0315686	0
Aldoart2	0	0.0213422	#NUM!	#NUM!	0
Aldob	1.97857	0.018479	4.254	6.74243	1
Aldoc	2.94485	1.9931	0.355327	0.56318	1
Alg1	9.39488	9.44035	-0.00439481	-0.00696561	1
Alg10b	18.776	20.5382	-0.0816549	-0.12942	1
Alg11	8.14591	8.45538	-0.0339401	-0.0537937	1
Alg12	5.27862	5.49039	-0.0358039	-0.0567478	1
Alg13	4.65819	5.66515	-0.17814	-0.282345	1
Alg14	9.17126	8.24903	0.0964663	0.152895	1
Alg2	22.5769	22.7523	-0.00704432	-0.011165	1
Alg3	8.35792	11.574	-0.29633	-0.469672	1
Alg5	10.9633	11.5432	-0.0469166	-0.0743611	1
Alg6	6.47305	6.33388	0.0197835	0.0313561	1
Alg8	12.1951	13.7162	-0.106993	-0.169579	1
Alg9	8.28237	9.39262	-0.114504	-0.181484	1
Alk	0.023852	0.0304913	-0.22353	-0.354287	0
Alkbh1	15.6507	19.0014	-0.176584	-0.279879	1
Alkbh2	4.00936	4.65944	-0.136776	-0.216785	1
Alkbh3	11.7964	10.8034	0.0800405	0.126861	1
Alkbh4	6.0669	6.7839	-0.101678	-0.161155	1
Alkbh5	16.3779	16.8071	-0.0235466	-0.0373204	1
Alkbh6	16.7483	16.4408	0.0168674	0.0267342	1
Alkbh7	7.64283	7.66179	-0.00225529	-0.00357454	1
Alkbh8	8.52286	8.748	-0.0237328	-0.0376156	1
Allc	0	0.0247358	#NUM!	#NUM!	0
Alms1	4.27954	4.33328	-0.0113591	-0.0180037	1
Alms1-ps2	0.595023	1.1171	-0.573352	-0.908741	1
Alox12	0.789933	0.605829	0.241532	0.38282	0
Alox12b	0.721717	0.822662	-0.119162	-0.188867	0
Alox12e	0.00764161	0	#DIV/0!	#DIV/0!	0
Alox15	0.211968	0.127076	0.465724	0.738155	0
Alox5	0.561728	0.134043	1.30424	2.06718	0
Alox5ap	5.0826	4.6274	0.0854057	0.135365	1
Alox8	0.604716	0.587242	0.02669	0.0423026	0
Aloxe3	0.194659	0.135087	0.332538	0.52706	0
Alpi	0.00755006	0	#DIV/0!	#DIV/0!	0
Alpk1	2.00547	1.74614	0.126042	0.199771	1
Alpk2	0.0267783	0.166804	-1.66503	-2.63902	0
Alpk3	0.260415	0.209658	0.197339	0.312775	0
Alpl	3.0758	4.27679	-0.300049	-0.475567	1
Alppl2	0.0167088	0.00854392	0.610512	0.967638	0
Als2	5.37701	6.06423	-0.109479	-0.17352	1
Als2cl	2.54511	2.61212	-0.0236556	-0.0374932	1
Als2cr11	0.0165598	0.0169355	-0.0204203	-0.0323653	0
Als2cr12	0.0111957	0.0228994	-0.65135	-1.03237	0
Alx1	8.90364	4.94367	0.535541	0.848813	1
Alx3	0.295118	1.98465	-1.73475	-2.74952	1
Alx4	4.20469	1.29917	1.06905	1.69441	1
Alyref	44.522	59.466	-0.263443	-0.417547	1
Alyref2	3.50081	3.56322	-0.0160842	-0.0254928	1
Amacr	4.0017	3.31463	0.171465	0.271765	1
Ambp	0.257584	0.204888	0.208338	0.330207	0
Ambra1	13.7221	14.8214	-0.070147	-0.11118	1
Amd1	10.6295	15.5199	-0.344516	-0.546046	1
Amd2	12.2781	17.9691	-0.346652	-0.549431	1
Amdhd1	0.0583048	0.149069	-0.854464	-1.35429	0
Amdhd2	9.58809	9.83026	-0.0227047	-0.0359861	1
Amer1	8.76182	9.36759	-0.0608515	-0.0964474	1
Amer2	0.681631	0.902901	-0.255891	-0.405577	0
Amer3	0.00810123	0.024855	-1.02042	-1.61732	0
Amfr	22.3315	22.0825	0.0102063	0.0161766	1
Amh	0.201349	0.184241	0.0808247	0.128104	0
Amhr2	61.6243	47.2018	0.242692	0.384657	1
Amica1	0.0430704	0.0513886	-0.16073	-0.254752	0
Amigo1	2.62171	2.40338	0.0791459	0.125443	1
Amigo2	4.42484	4.09291	0.0709786	0.112498	1
Amigo3	2.44234	2.61127	-0.0608769	-0.0964876	1
Ammecr1	4.74455	6.50052	-0.286621	-0.454284	1
Ammecr1l	18.1364	20.1645	-0.0964878	-0.15293	1
Amn	0.303674	0.1178	0.861966	1.36618	0
Amn1	5.137	4.48044	0.124473	0.197286	1
Amot	25.054	22.0003	0.118311	0.187518	1
Amotl1	26.0699	23.9373	0.077683	0.123125	1
Amotl2	26.3131	36.5588	-0.299337	-0.474437	1
Ampd1	0.00753394	0.0154097	-0.651348	-1.03236	0
Ampd2	26.8017	25.3652	0.0501425	0.079474	1
Ampd3	4.04624	2.56126	0.416242	0.659728	1
Amph	0.993903	0.97177	0.020499	0.0324902	0
Amt	8.97539	7	0.226264	0.35862	1
Amtn	0.0345293	0	#DIV/0!	#DIV/0!	0
Amy1	1.59324	0.97543	0.446606	0.707853	1
Amy2a2	0.0263332	0.0242345	0.0755983	0.119821	0
Amy2a3	0.0263332	0.0242345	0.0755983	0.119821	0
Amy2a4	0.0263332	0.0242345	0.0755983	0.119821	0
Amz1	0.801724	0.510764	0.410388	0.650449	0
Amz2	21.2285	22.6408	-0.0586276	-0.0929225	1
Anapc1	29.6731	32.3868	-0.0796551	-0.12625	1
Anapc10	3.2682	3.65145	-0.100932	-0.159973	1
Anapc11	13.217	12.8972	0.0222951	0.0353369	1
Anapc13	46.9222	48.5616	-0.0312596	-0.0495453	1
Anapc15	8.33916	10.7298	-0.229437	-0.363649	1
Anapc16	27.2832	25.8655	0.0485714	0.0769838	1
Anapc2	45.8628	47.2621	-0.0273567	-0.0433593	1
Anapc4	29.6015	31.9165	-0.0685393	-0.108632	1
Anapc5	135.357	130.277	0.0348192	0.0551871	1
Anapc7	20.5318	22.638	-0.0888894	-0.140886	1
Ang	2.76407	1.60298	0.495935	0.786038	1
Ang4	0.0253878	0	#DIV/0!	#DIV/0!	0
Angel1	3.88179	4.24169	-0.0807067	-0.127917	1
Angel2	13.7195	14.8387	-0.0713814	-0.113137	1
Angpt1	4.31298	5.08815	-0.150449	-0.238456	1
Angpt2	0.877591	1.39955	-0.424832	-0.673342	1
Angpt4	1.29162	0.56611	0.750824	1.19003	1
Angptl1	0.201329	0.288255	-0.32669	-0.517791	0
Angptl2	17.2295	16.3052	0.0501896	0.0795487	1
Angptl3	0.0330009	0.0112498	0.979585	1.55261	0
Angptl4	17.7001	12.2795	0.332819	0.527506	1
Angptl6	1.00904	0.982032	0.0246955	0.0391414	1
Angptl7	0.35996	0.74453	-0.661526	-1.04849	0
Ank	2.82635	3.34468	-0.153271	-0.242928	1
Ank1	0.237754	0.24363	-0.0222227	-0.0352222	0
Ank2	5.32694	9.02153	-0.479548	-0.760065	1
Ank3	12.8697	9.64114	0.26291	0.416703	1
Ankar	0.0578761	0.0789187	-0.282278	-0.447399	0
Ankdd1b	0.899523	0.985249	-0.0828589	-0.131328	0
Ankef1	0.660939	0.139163	1.41817	2.24774	0
Ankfn1	0.173993	0.0323528	1.53131	2.42707	0
Ankfy1	15.5983	14.3566	0.0755063	0.119675	1
Ankhd1	15.265	14.4516	0.0498424	0.0789984	1
Ankib1	7.2596	7.56286	-0.0372513	-0.0590419	1
Ankk1	0.0262762	0.00671807	1.24144	1.96764	0
Ankle1	14.0106	12.9547	0.0713223	0.113043	1
Ankle2	12.3963	12.8175	-0.0304142	-0.0482053	1
Ankmy1	0.0816119	0.0834632	-0.0204173	-0.0323607	0
Ankmy2	14.0521	11.1839	0.207805	0.329362	1
Ankra2	4.92606	4.4273	0.0971676	0.154007	1
Ankrd1	0.169947	0.173802	-0.0204168	-0.0323598	0
Ankrd10	27.2278	30.2119	-0.0946625	-0.150036	1
Ankrd11	33.5851	34.6055	-0.0272436	-0.04318	1
Ankrd12	4.19182	2.88804	0.339116	0.537486	1
Ankrd13a	20.3031	20.7248	-0.0187122	-0.0296582	1
Ankrd13b	16.6396	18.9048	-0.116174	-0.184132	1
Ankrd13c	7.55243	8.50564	-0.108191	-0.171479	1
Ankrd13d	7.22757	6.35485	0.117134	0.185653	1
Ankrd16	14.3764	11.9583	0.167632	0.26569	1
Ankrd17	20.0163	19.7759	0.0109983	0.017432	1
Ankrd2	0.0481213	0.0328086	0.348653	0.552602	0
Ankrd22	0.0201191	0	#DIV/0!	#DIV/0!	0
Ankrd23	6.70924	6.03031	0.0971109	0.153917	1
Ankrd24	10.1053	7.8582	0.228927	0.362841	1
Ankrd26	4.77304	5.10909	-0.0619308	-0.0981579	1
Ankrd27	11.7381	11.0462	0.0553002	0.0876488	1
Ankrd28	12.0647	11.5829	0.0370959	0.0587955	1
Ankrd29	0.942918	1.33008	-0.313136	-0.496309	1
Ankrd32	7.60571	7.84093	-0.0277242	-0.0439418	1
Ankrd33	0.0244383	0	#DIV/0!	#DIV/0!	0
Ankrd33b	0.160031	0.195135	-0.180522	-0.286121	0
Ankrd34a	1.25545	1.98869	-0.418694	-0.663614	1
Ankrd34b	0.0403047	0.041219	-0.0204178	-0.0323614	0
Ankrd35	1.64519	0.876866	0.572774	0.907826	1
Ankrd37	3.70847	3.31353	0.102498	0.162455	1
Ankrd39	6.18446	4.9911	0.19514	0.30929	1
Ankrd40	17.6728	21.2816	-0.169137	-0.268076	1
Ankrd42	2.39742	1.90696	0.208338	0.330208	1
Ankrd44	5.6813	6.25395	-0.0874132	-0.138547	1
Ankrd45	2.39336	1.98235	0.171503	0.271826	1
Ankrd46	28.3735	26.7033	0.0552228	0.0875261	1
Ankrd49	9.33237	11.0478	-0.153596	-0.243444	1
Ankrd50	8.9102	7.66213	0.137361	0.217712	1
Ankrd52	21.4748	21.6373	-0.00686186	-0.0108758	1
Ankrd53	0.538375	0.644084	-0.163182	-0.258637	0
Ankrd54	10.6168	11.1555	-0.0450523	-0.0714062	1
Ankrd55	0.138117	0.100893	0.285852	0.453065	0
Ankrd6	4.22339	3.29652	0.225531	0.357458	1
Ankrd61	0.448189	0.591038	-0.251832	-0.399144	0
Ankrd63	0.0326683	0.0185607	0.514612	0.81564	0
Ankrd66	0.0934984	0.122939	-0.249173	-0.394929	0
Ankrd7	0.0592594	0.0757546	-0.223532	-0.354289	0
Ankrd9	1.13813	1.46023	-0.226838	-0.35953	1
Anks1	8.13567	8.33797	-0.022357	-0.035435	1
Anks1b	0.291843	0.388002	-0.259231	-0.410872	0
Anks3	17.1257	16.2643	0.0469754	0.0744542	1
Anks4b	0.356367	0	#DIV/0!	#DIV/0!	0
Anks6	7.58037	6.62454	0.122683	0.194448	1
Ankub1	0.0529805	0.0223589	0.785263	1.24461	0
Ankzf1	10.7807	9.88349	0.0790923	0.125358	1
Anln	13.475	14.746	-0.0820451	-0.130038	1
Ano1	47.1721	46.206	0.0188355	0.0298536	1
Ano10	10.6677	11.1615	-0.0411882	-0.0652818	1
Ano2	0.148273	0.133256	0.0971981	0.154055	0
Ano3	0.152259	0.338376	-0.726894	-1.1521	0
Ano4	1.22032	0.991564	0.188952	0.299482	1
Ano5	0.203121	0.0946322	0.695244	1.10194	0
Ano6	29.8523	27.9314	0.0605404	0.0959542	1
Ano7	0.17122	0.206534	-0.170684	-0.270528	0
Ano8	8.17643	9.60296	-0.146381	-0.232008	1
Ano9	0.843561	0.904634	-0.0636241	-0.100842	0
Anp32a	91.2672	105.879	-0.135175	-0.214248	1
Anp32b	181.892	239.057	-0.248758	-0.394273	1
Anp32e	49.4371	68.2951	-0.294132	-0.466188	1
Anpep	9.07225	7.26429	0.2023	0.320639	1
Antxr1	23.7115	19.0011	0.201585	0.319504	1
Antxr2	13.6085	9.92918	0.286923	0.454762	1
Antxrl	0.0165988	0.0169753	-0.0204157	-0.0323581	0
Anxa1	6.98191	6.18308	0.1106	0.175296	1
Anxa10	0	0.00970148	#NUM!	#NUM!	0
Anxa11	7.49246	6.90146	0.0747891	0.118538	1
Anxa13	0.185281	0.0291515	1.68337	2.66807	0
Anxa2	115.845	183.901	-0.420662	-0.666734	1
Anxa3	13.5676	25.5813	-0.577253	-0.914924	1
Anxa4	6.23679	5.63955	0.0916259	0.145224	1
Anxa5	78.7602	71.027	0.0940711	0.149099	1
Anxa6	92.8514	90.2508	0.025858	0.0409839	1
Anxa7	14.2289	13.9188	0.0200568	0.0317893	1
Anxa8	0.0845133	0.0864304	-0.0204172	-0.0323604	0
Anxa9	1.22426	1.19796	0.0197672	0.0313302	1
Aoah	0.575609	0.305727	0.575941	0.912845	0
Aoc1	1.25813	0.156911	1.89485	3.00326	1
Aoc2	3.41011	3.82504	-0.104518	-0.165657	1
Aoc3	0.772704	0.709775	0.077323	0.122554	0
Aox1	0.535536	0.304726	0.513243	0.813471	0
Aox2	0.0886658	0.0226693	1.24144	1.96764	0
Aox3	0.546332	0.0744967	1.81363	2.87453	0
Aox4	0.092268	0.0362927	0.849327	1.34615	0
Ap1ar	19.0693	22.5748	-0.153607	-0.243461	1
Ap1b1	17.6539	17.7274	-0.00378181	-0.00599403	1
Ap1g1	19.6023	20.4276	-0.0375383	-0.0594968	1
Ap1g2	3.44776	2.76161	0.201992	0.32015	1
Ap1m1	45.8451	48.888	-0.0584953	-0.0927128	1
Ap1m2	6.07099	6.87323	-0.112972	-0.179056	1
Ap1s1	43.7036	53.7245	-0.187909	-0.297828	1
Ap1s2	3.7173	3.18285	0.141288	0.223936	1
Ap1s3	6.37338	7.54348	-0.153424	-0.243172	1
Ap2a1	31.883	35.8419	-0.106539	-0.16886	1
Ap2a2	29.2138	32.0533	-0.0844328	-0.133823	1
Ap2b1	37.3772	40.81	-0.0799793	-0.126764	1
Ap2m1	75.8524	81.2358	-0.0624121	-0.0989208	1
Ap2s1	75.7961	81.0431	-0.0609262	-0.0965657	1
Ap3b1	18.6803	18.0582	0.0308295	0.0488635	1
Ap3b2	0.305974	0.673241	-0.717818	-1.13771	0
Ap3d1	36.9975	36.7304	0.00659522	0.0104532	1
Ap3m1	11.4546	13.5295	-0.151538	-0.240181	1
Ap3m2	1.96446	2.51909	-0.226359	-0.35877	1
[truncated: 17,957 more rows]

## Sheet: Pscan
log3(pro/mid)>1				log2(pro/mid)>1				log3(pro/mid)<1				log2(pro/mid)<1
Matrix ID	Matrix Name	P-value		Matrix ID	Matrix Name	P-value		Matrix ID	Matrix Name	P-value		Matrix ID	Matrix Name	P-value
MA0795.1	SMAD3	7.1593e-06		MA0528.2	ZNF263	1.08383e-06		MA1630.1	Znf281	2.44371e-05		MA0753.2	ZNF740	1.96946e-09
MA1557.1	SMAD5	1.00374e-05		MA0500.2	MYOG	1.03869e-05		MA0508.3	PRDM1	9.07458e-05		MA1653.1	ZNF148	2.80702e-08
MA0500.2	MYOG	0.000131669		MA1522.1	MAZ	1.41848e-05		MA0812.1	TFAP2B(var.2)	9.43415e-05		MA0155.1	INSM1	1.76535e-07
MA1635.1	BHLHE22(var.2)	0.000435239		MA1630.1	Znf281	1.43307e-05		MA0131.2	HINFP	0.000148688		MA1522.1	MAZ	3.0718e-07
MA0863.1	MTF1	0.00133116		MA0521.1	Tcf12	1.63418e-05		MA1122.1	TFDP1	0.000262816		MA1578.1	VEZF1	1.0234e-06
MA1153.1	Smad4	0.00167264		MA0778.1	NFKB2	2.7763e-05		MA1569.1	TFAP2E	0.000560482		MA0812.1	TFAP2B(var.2)	1.38805e-06
MA1514.1	KLF17	0.00190693		MA1635.1	BHLHE22(var.2)	3.64865e-05		MA0039.4	KLF4	0.00065732		MA0814.2	TFAP2C(var.2)	1.38834e-06
MA1100.2	ASCL1	0.00221558		MA0105.4	NFKB1	4.16991e-05		MA1627.1	Wt1	0.000688447		MA1569.1	TFAP2E	1.46919e-06
MA0671.1	NFIX	0.00325834		MA0816.1	Ascl2	4.47159e-05		MA0048.2	NHLH1	0.00112782		MA1627.1	Wt1	1.80988e-06
MA1641.1	MYF5	0.00372687		MA0057.1	MZF1(var.2)	5.6414e-05		MA0733.1	EGR4	0.00117832		MA0810.1	TFAP2A(var.2)	2.90303e-06
MA0161.2	NFIC	0.00381595		MA0753.2	ZNF740	5.93846e-05		MA0149.1	EWSR1-FLI1	0.00125381		MA0039.4	KLF4	3.25981e-06
MA0816.1	Ascl2	0.00441521		MA0138.2	REST	7.11739e-05		MA1529.1	NHLH2	0.00130458		MA0048.2	NHLH1	5.03317e-06
MA1619.1	Ptf1a(var.2)	0.00483345		MA1653.1	ZNF148	7.30238e-05		MA0162.4	EGR1	0.00147004		MA0003.4	TFAP2A	6.20109e-06
MA0521.1	Tcf12	0.00531994		MA1153.1	Smad4	7.305e-05		MA0753.2	ZNF740	0.00151992		MA0057.1	MZF1(var.2)	6.87866e-06
MA1589.1	ZNF140	0.00625831		MA1641.1	MYF5	9.4635e-05		MA0637.1	CENPB	0.00153448		MA1650.1	ZBTB14	8.70944e-06
MA0659.2	MAFG	0.00702451		MA0795.1	SMAD3	9.96424e-05		MA0003.4	TFAP2A	0.00241516		MA1630.1	Znf281	2.38585e-05
MA0102.4	CEBPA	0.00779981		MA0116.1	Znf423	0.000124795		MA1099.2	HES1	0.00261737		MA0471.2	E2F6	2.67952e-05
MA0155.1	INSM1	0.00855294		MA0065.2	Pparg::Rxra	0.000137516		MA0634.1	ALX3	0.00273253		MA0149.1	EWSR1-FLI1	2.7986e-05
MA0838.1	CEBPG	0.0136081		MA1604.1	Ebf2	0.000192993		MA0471.2	E2F6	0.00280293		MA0163.1	PLAG1	3.08316e-05
MA0138.2	REST	0.0146408		MA0155.1	INSM1	0.000209084		MA1653.1	ZNF148	0.0031273		MA0632.2	TCFL5	3.30825e-05
MA0466.2	CEBPB	0.0147883		MA1637.1	EBF3	0.000237078		MA0814.2	TFAP2C(var.2)	0.00421316		MA1514.1	KLF17	6.05824e-05
MA0116.1	Znf423	0.0160958		MA1619.1	Ptf1a(var.2)	0.000274532		MA1578.1	VEZF1	0.00516456		MA1548.1	PLAGL2	6.33081e-05
MA0528.2	ZNF263	0.0180861		MA0691.1	TFAP4	0.00029012		MA1584.1	ZIC5	0.00542068		MA1100.2	ASCL1	6.56569e-05
MA0837.1	CEBPE	0.0181261		MA1578.1	VEZF1	0.00045358		MA0810.1	TFAP2A(var.2)	0.00621853		MA0811.1	TFAP2B	6.96051e-05
MA1579.1	ZBTB26	0.018152		MA1514.1	KLF17	0.000578709		MA0778.1	NFKB2	0.00623899		MA0138.2	REST	7.80559e-05
MA0836.2	CEBPD	0.0186943		MA1100.2	ASCL1	0.000593623		MA1514.1	KLF17	0.00670439		MA0131.2	HINFP	8.16991e-05
MA0108.2	TBP	0.0227845		MA1117.1	RELB	0.000598493		MA1522.1	MAZ	0.00694588		MA0816.1	Ascl2	9.95053e-05
MA1472.1	BHLHA15(var.2)	0.0238974		MA1627.1	Wt1	0.00109482		MA0154.4	EBF1	0.0069474		MA1099.2	HES1	0.000108731
MA0865.1	E2F8	0.025059		MA0163.1	PLAG1	0.00125656		MA0632.2	TCFL5	0.00733763		MA0733.1	EGR4	0.00012176
MA0470.2	E2F4	0.0305486		MA0073.1	RREB1	0.00135382		MA0057.1	MZF1(var.2)	0.00808474		MA0524.2	TFAP2C	0.000137273
MA0864.2	E2F2	0.0333435		MA1557.1	SMAD5	0.00245458		MA0697.1	ZIC3	0.00811576		MA0767.1	GCM2	0.000137551
MA1117.1	RELB	0.0338192		MA1628.1	Zic1::Zic2	0.00288265		MA1476.1	DLX5	0.0084321		MA0116.1	Znf423	0.00013774
MA1575.1	THRB(var.2)	0.0365794		MA1467.1	ATOH1(var.2)	0.00400113		MA0513.1	SMAD2::SMAD3::SMAD4	0.0100843		MA0162.4	EGR1	0.000161377
MA0637.1	CENPB	0.0365906		MA1102.2	CTCFL	0.00475438		MA0155.1	INSM1	0.0103275		MA1513.1	KLF15	0.000172506
MA0025.2	NFIL3	0.0408791		MA1472.1	BHLHA15(var.2)	0.00550271		MA0597.1	THAP1	0.0106048		MA0500.2	MYOG	0.000185314
MA0691.1	TFAP4	0.0414649		MA0048.2	NHLH1	0.00563381		MA0854.1	Alx1	0.0107798		MA0637.1	CENPB	0.000237769
MA0043.3	HLF	0.0433279		MA1629.1	Zic2	0.00695052		MA0709.1	Msx3	0.0121396		MA1529.1	NHLH2	0.000272586
				MA1575.1	THRB(var.2)	0.00704625		MA1650.1	ZBTB14	0.0122052		MA0872.1	TFAP2A(var.3)	0.000280397
				MA0727.1	NR3C2	0.00834893		MA0068.2	PAX4	0.0123721		MA0508.3	PRDM1	0.000335411
				MA0499.2	MYOD1	0.0100004		MA0732.1	EGR3	0.012405		MA1581.1	ZBTB6	0.000349283
				MA0162.4	EGR1	0.0105282		MA0163.1	PLAG1	0.0127997		MA0815.1	TFAP2C(var.3)	0.000389342
				MA0007.3	Ar	0.0124611		MA0751.1	ZIC4	0.0128544		MA0528.2	ZNF263	0.000575079
				MA1654.1	ZNF16	0.0135663		MA0885.1	Dlx2	0.0142517		MA1122.1	TFDP1	0.000584142
				MA1548.1	PLAGL2	0.0138714		MA0500.2	MYOG	0.0146572		MA0813.1	TFAP2B(var.3)	0.000639819
				MA0113.3	NR3C1	0.0142968		MA0654.1	ISX	0.015455		MA0599.1	KLF5	0.000693551
				MA1107.2	KLF9	0.0169113		MA0621.1	mix-a	0.0155649		MA0616.2	HES2	0.00093141
				MA0119.1	NFIC::TLX1	0.0172251		MA0470.2	E2F4	0.016003		MA0521.1	Tcf12	0.00123778
				MA0056.2	MZF1	0.0184419		MA0528.2	ZNF263	0.0162408		MA1635.1	BHLHE22(var.2)	0.00155912
				MA0665.1	MSC	0.0191443		MA0816.1	Ascl2	0.016267		MA0646.1	GCM1	0.00193291
				MA0080.5	SPI1	0.0194203		MA0075.3	PRRX2	0.0163123		MA0154.4	EBF1	0.00199421
				MA0154.4	EBF1	0.0194481		MA0881.1	Dlx4	0.016628		MA0024.3	E2F1	0.00212398
				MA0107.1	RELA	0.0204159		MA1601.1	ZNF75D	0.0170929		MA0006.1	Ahr::Arnt	0.0023822
				MA1615.1	Plagl1	0.0218541		MA1575.1	THRB(var.2)	0.0173322		MA0732.1	EGR3	0.00274781
				MA1589.1	ZNF140	0.0218802		MA0880.1	Dlx3	0.017493		MA0056.2	MZF1	0.00288853
				MA0863.1	MTF1	0.0219695		MA0725.1	VSX1	0.0178645		MA0914.1	ISL2	0.00335612
				MA1155.1	ZSCAN4	0.0225478		MA0662.1	MIXL1	0.019506		MA0470.2	E2F4	0.00398091
				MA0482.2	GATA4	0.0274867		MA0914.1	ISL2	0.0202759		MA1102.2	CTCFL	0.00398519
				MA1149.1	RARA::RXRG	0.0300712		MA0882.1	DLX6	0.0205771		MA0823.1	HEY1	0.00422044
				MA0002.2	RUNX1	0.0309212		MA1521.1	MAFA	0.02072		MA1615.1	Plagl1	0.00493772
				MA0774.1	MEIS2	0.0317218		MA0894.1	HESX1	0.0228669		MA0147.3	MYC	0.00501104
				MA0161.2	NFIC	0.0350791		MA1463.1	ARGFX	0.0239118		MA1565.1	TBX18	0.00514359
				MA0524.2	TFAP2C	0.0375341		MA0726.1	VSX2	0.0248808		MA0597.1	THAP1	0.00657981
				MA0039.4	KLF4	0.0419089		MA0716.1	PRRX1	0.0256964		MA1631.1	ASCL1(var.2)	0.0068207
				MA1652.1	ZKSCAN5	0.0497412		MA0720.1	Shox2	0.0275189		MA0073.1	RREB1	0.00707182
								MA1513.1	KLF15	0.0275876		MA1107.2	KLF9	0.00723841
								MA0482.2	GATA4	0.0283182		MA0527.1	ZBTB33	0.0078757
								MA0644.1	ESX1	0.0285077		MA1527.1	NFIC(var.2)	0.00870939
								MA0718.1	RAX	0.0286258		MA0516.2	SP2	0.00888415
								MA1519.1	LHX5	0.0287528		MA0513.1	SMAD2::SMAD3::SMAD4	0.00910008
								MA0764.2	ETV4	0.0297037		MA0741.1	KLF16	0.00917098
								MA0056.2	MZF1	0.0297255		MA1643.1	NFIB	0.0102478
								MA0890.1	GBX2	0.0309814		MA0259.1	ARNT::HIF1A	0.0111552
								MA0616.2	HES2	0.03103		MA0697.1	ZIC3	0.0120254
								MA0702.2	LMX1A	0.0311472		MA0104.4	MYCN	0.0125663
								MA1635.1	BHLHE22(var.2)	0.0314872		MA1596.1	ZNF460	0.0137244
								MA0811.1	TFAP2B	0.031974		MA0736.1	GLIS2	0.0160623
								MA0105.4	NFKB1	0.0320869		MA1648.1	TCF12(var.2)	0.0167854
								MA1577.1	TLX2	0.0324569		MA1560.1	SOHLH2	0.0169074
								MA0024.3	E2F1	0.0370851		MA1584.1	ZIC5	0.0204968
								MA0717.1	RAX2	0.0372732		MA1564.1	SP9	0.0205375
								MA1100.2	ASCL1	0.0374533		MA0506.1	NRF1	0.0217354
								MA0853.1	Alx4	0.0379631		MA0830.2	TCF4	0.0223404
								MA0138.2	REST	0.0381393		MA0751.1	ZIC4	0.0229586
								MA0516.2	SP2	0.040814		MA1153.1	Smad4	0.0243064
								MA0721.1	UNCX	0.0415527		MA0649.1	HEY2	0.0261312
								MA0741.1	KLF16	0.0441027		MA0694.1	ZBTB7B	0.0275251
								MA0823.1	HEY1	0.0443025		MA0068.2	PAX4	0.0277751
								MA0865.1	E2F8	0.0453236		MA0522.3	TCF3	0.0282464
								MA1501.1	HOXB7	0.0455149		MA1485.1	FERD3L	0.0285427
								MA1516.1	KLF3	0.0459726		MA1577.1	TLX2	0.0293196
								MA1548.1	PLAGL2	0.0467745		MA1528.1	NFIX(var.2)	0.0305648
								MA0524.2	TFAP2C	0.0468158		MA1472.1	BHLHA15(var.2)	0.0325265
								MA0879.1	Dlx1	0.0468272		MA0472.2	EGR2	0.0328114
								MA0704.1	Lhx4	0.0472662		MA0092.1	Hand1::Tcf3	0.0354694
								MA0472.2	EGR2	0.0477492		MA1515.1	KLF2	0.0369858
								MA0699.1	LBX2	0.0487634		MA1106.1	HIF1A	0.0386256
								MA0027.2	EN1	0.0487823		MA0864.2	E2F2	0.0420106
												MA0146.2	Zfx	0.0489147
												MA0695.1	ZBTB7C	0.0497295

## Sheet: GO
log3(pro/mid)>1							log2(pro/mid)>1							log3(pro/mid)<1							log2(pro/mid)<1
Category	Term	Count	%	P-Value	Benjamini		Category	Term	Count	%	P-Value	Benjamini		Category	Term	Count	%	P-Value	Benjamini		Category	Term	Count	%	P-Value	Benjamini
GOTERM_BP_DIRECT	nucleosome assembly	18	12.6	1.6e-20	1.1e-17		GOTERM_CC_DIRECT	extracellular region	94	24.5	5.4e-24	1.3e-21		GOTERM_BP_DIRECT	multicellular organism development	22	33.8	5.1e-13	2.4e-10		GOTERM_BP_DIRECT	multicellular organism development	34	19.5	1.4e-12	1.5e-09
GOTERM_CC_DIRECT	nucleosome	18	12.6	6.5e-20	8.1e-18		KEGG_PATHWAY	Systemic lupus erythematosus	31	8.1	6.1e-23	1.1e-20		GOTERM_MF_DIRECT	sequence-specific DNA binding	16	24.6	2.7e-10	4.1e-08		GOTERM_MF_DIRECT	sequence-specific DNA binding	26	14.9	1.9e-11	5.5e-09
KEGG_PATHWAY	Systemic lupus erythematosus	15	10.5	3.3e-13	3.3e-11		GOTERM_CC_DIRECT	nucleosome	26	6.8	1.5e-21	1.8e-19		GOTERM_BP_DIRECT	embryonic limb morphogenesis	8	12.3	6.9e-10	1.6e-07		GOTERM_BP_DIRECT	anterior/posterior pattern specification	13	7.5	6e-11	3.1e-08
GOTERM_CC_DIRECT	extracellular matrix	18	12.6	1.6e-12	9.9e-11		GOTERM_BP_DIRECT	nucleosome assembly	25	6.5	1.4e-20	2.4e-17		GOTERM_BP_DIRECT	proximal/distal pattern formation	6	9.2	1.2e-08	1.9e-06		GOTERM_BP_DIRECT	embryonic forelimb morphogenesis	9	5.2	2.5e-10	8.6e-08
KEGG_PATHWAY	Alcoholism	16	11.2	1.6e-12	8.1e-11		GOTERM_CC_DIRECT	extracellular space	71	18.5	8.2e-15	6.6e-13		GOTERM_BP_DIRECT	skeletal system development	8	12.3	2.9e-08	3.4e-06		GOTERM_BP_DIRECT	proximal/distal pattern formation	8	4.6	7.9e-10	2e-07
GOTERM_BP_DIRECT	DNA methylation on cytosine	9	6.3	7.9e-12	1.9e-09		GOTERM_CC_DIRECT	proteinaceous extracellular matrix	31	8.1	2.9e-14	1.4e-12		GOTERM_BP_DIRECT	anterior/posterior pattern specification	8	12.3	4e-08	3.8e-06		GOTERM_BP_DIRECT	embryonic limb morphogenesis	10	5.7	1.2e-09	2.5e-07
GOTERM_BP_DIRECT	DNA replication-dependent nucleosome assembly	9	6.3	1e-11	1.9e-09		GOTERM_CC_DIRECT	extracellular matrix	30	7.8	3e-14	1.4e-12		GOTERM_MF_DIRECT	DNA binding	21	32.3	1.3e-07	9.5e-06		GOTERM_BP_DIRECT	transcription, DNA-templated	36	20.7	5.5e-07	9.3e-05
GOTERM_BP_DIRECT	positive regulation of gene expression, epigenetic	9	6.3	1e-11	1.9e-09		GOTERM_BP_DIRECT	DNA methylation on cytosine	13	3.4	9.7e-14	6.5e-11		GOTERM_BP_DIRECT	embryonic digit morphogenesis	6	9.2	1.5e-06	0.00012		GOTERM_BP_DIRECT	regulation of transcription, DNA-templated	40	23	8.2e-07	0.00012
GOTERM_CC_DIRECT	extracellular region	36	25.2	5.6e-11	2.3e-09		GOTERM_MF_DIRECT	heparin binding	22	5.7	1e-13	4.6e-11		GOTERM_BP_DIRECT	embryonic forelimb morphogenesis	5	7.7	3.9e-06	0.00025		GOTERM_MF_DIRECT	DNA binding	35	20.1	1.3e-06	0.0002
GOTERM_BP_DIRECT	protein heterotetramerization	9	6.3	2.2e-10	3.1e-08		GOTERM_BP_DIRECT	DNA replication-dependent nucleosome assembly	13	3.4	1.5e-13	6.5e-11		GOTERM_BP_DIRECT	regulation of transcription, DNA-templated	21	32.3	4.2e-06	0.00025		GOTERM_BP_DIRECT	skeletal system development	9	5.2	1.7e-06	0.00022
GOTERM_BP_DIRECT	negative regulation of megakaryocyte differentiation	7	4.9	3.5e-10	4.1e-08		GOTERM_BP_DIRECT	positive regulation of gene expression, epigenetic	13	3.4	1.5e-13	6.5e-11		GOTERM_BP_DIRECT	transcription, DNA-templated	19	29.2	4.8e-06	0.00025		GOTERM_BP_DIRECT	positive regulation of gene expression	15	8.6	2.5e-06	0.00028
GOTERM_CC_DIRECT	nuclear chromosome	9	6.3	8.2e-10	2.6e-08		KEGG_PATHWAY	Alcoholism	25	6.5	6.5e-13	5.7e-11		GOTERM_BP_DIRECT	organ induction	4	6.2	1.1e-05	0.00052		GOTERM_CC_DIRECT	dendrite	16	9.2	2.7e-06	0.00044
GOTERM_BP_DIRECT	chromatin silencing at rDNA	9	6.3	8.2e-10	8.4e-08		GOTERM_BP_DIRECT	protein heterotetramerization	14	3.6	8.1e-13	2.8e-10		GOTERM_BP_DIRECT	pattern specification process	5	7.7	2.7e-05	0.0011		GOTERM_BP_DIRECT	embryonic digit morphogenesis	7	4	1.2e-05	0.0012
GOTERM_BP_DIRECT	DNA replication-independent nucleosome assembly	7	4.9	4.8e-09	4.3e-07		GOTERM_CC_DIRECT	extracellular exosome	94	24.5	5.8e-12	2.3e-10		GOTERM_BP_DIRECT	spinal cord motor neuron cell fate specification	3	4.6	0.00018	0.0071		GOTERM_BP_DIRECT	mesenchymal cell differentiation	4	2.3	7e-05	0.0065
GOTERM_CC_DIRECT	extracellular space	30	21	8.6e-09	2.1e-07		GOTERM_CC_DIRECT	nuclear chromosome	13	3.4	7.3e-11	2.5e-09		GOTERM_BP_DIRECT	metanephros development	4	6.2	0.0002	0.0071		GOTERM_MF_DIRECT	RNA polymerase II core promoter proximal region sequence-specific DNA binding	12	6.9	0.00012	0.012
GOTERM_MF_DIRECT	DNA binding	32	22.4	4.4e-08	9e-06		GOTERM_BP_DIRECT	chromatin silencing at rDNA	13	3.4	1.3e-10	3.8e-08		GOTERM_BP_DIRECT	embryonic skeletal joint morphogenesis	3	4.6	0.00057	0.019		GOTERM_CC_DIRECT	extracellular region	28	16.1	0.00013	0.01
GOTERM_BP_DIRECT	DNA-templated transcription, initiation	7	4.9	5.9e-08	4.7e-06		GOTERM_CC_DIRECT	nuclear nucleosome	12	3.1	1.4e-10	4.3e-09		GOTERM_BP_DIRECT	negative regulation of Wnt signaling pathway	4	6.2	0.00062	0.02		GOTERM_BP_DIRECT	stem cell differentiation	5	2.9	0.00013	0.011
GOTERM_CC_DIRECT	nuclear chromosome, telomeric region	10	7	6.3e-08	1.3e-06		GOTERM_BP_DIRECT	negative regulation of megakaryocyte differentiation	9	2.3	1.6e-10	3.9e-08		GOTERM_MF_DIRECT	RNA polymerase II core promoter proximal region sequence-specific DNA binding	7	10.8	0.00067	0.034		GOTERM_BP_DIRECT	positive regulation of mesenchymal cell apoptotic process	3	1.7	0.00018	0.014
GOTERM_MF_DIRECT	cysteine-type endopeptidase inhibitor activity	7	4.9	2.5e-07	2.5e-05		GOTERM_CC_DIRECT	nuclear chromosome, telomeric region	15	3.9	3.8e-08	1e-06		GOTERM_BP_DIRECT	neuron fate specification	3	4.6	0.0009	0.026		GOTERM_BP_DIRECT	organ induction	4	2.3	0.00019	0.014
GOTERM_MF_DIRECT	histone binding	9	6.3	7e-07	4.8e-05		GOTERM_BP_DIRECT	DNA replication-independent nucleosome assembly	8	2.1	1.6e-07	3.5e-05		GOTERM_MF_DIRECT	transcriptional activator activity, RNA polymerase II core promoter proximal region sequence-specific binding	6	9.2	0.0012	0.047		GOTERM_BP_DIRECT	BMP signaling pathway	6	3.4	0.00056	0.037
KEGG_PATHWAY	Viral carcinogenesis	11	7.7	2.1e-06	7.1e-05		GOTERM_BP_DIRECT	defense response to Gram-positive bacterium	12	3.1	6.1e-07	0.00012		GOTERM_BP_DIRECT	single fertilization	4	6.2	0.0019	0.052		GOTERM_BP_DIRECT	embryonic hindgut morphogenesis	3	1.7	0.00058	0.037
GOTERM_CC_DIRECT	extracellular exosome	36	25.2	2.7e-06	4.9e-05		GOTERM_BP_DIRECT	embryonic skeletal system development	9	2.3	7.6e-07	0.00013		GOTERM_BP_DIRECT	cochlea morphogenesis	3	4.6	0.0021	0.055		GOTERM_BP_DIRECT	nervous system development	11	6.3	0.00068	0.041
GOTERM_MF_DIRECT	heparin binding	9	6.3	3.1e-06	0.00016		GOTERM_MF_DIRECT	histone binding	13	3.4	1.2e-06	0.00028		GOTERM_BP_DIRECT	BMP signaling pathway	4	6.2	0.0022	0.055		GOTERM_BP_DIRECT	embryonic skeletal system morphogenesis	5	2.9	0.00084	0.048
GOTERM_CC_DIRECT	nuclear nucleosome	6	4.2	5.9e-06	9.3e-05		GOTERM_BP_DIRECT	DNA-templated transcription, initiation	8	2.1	2.9e-06	0.00045		GOTERM_CC_DIRECT	extracellular region	13	20	0.0029	0.15		GOTERM_BP_DIRECT	negative regulation of Wnt signaling pathway	5	2.9	0.0009	0.049
GOTERM_CC_DIRECT	protein complex	14	9.8	8.6e-05	0.0012		KEGG_PATHWAY	Staphylococcus aureus infection	9	2.3	4.7e-06	0.00027		GOTERM_CC_DIRECT	protein-DNA complex	3	4.6	0.0034	0.15		GOTERM_BP_DIRECT	pattern specification process	5	2.9	0.001	0.053
GOTERM_CC_DIRECT	proteinaceous extracellular matrix	10	7	0.00011	0.0014		GOTERM_MF_DIRECT	ion channel activity	14	3.6	6.4e-06	0.00096		GOTERM_BP_DIRECT	male gonad development	4	6.2	0.0046	0.1		GOTERM_MF_DIRECT	protein binding	49	28.2	0.0012	0.07
GOTERM_BP_DIRECT	peptidyl-cysteine S-nitrosylation	3	2.1	0.00032	0.023		GOTERM_MF_DIRECT	cysteine-type endopeptidase inhibitor activity	8	2.1	9.4e-06	0.0011		GOTERM_BP_DIRECT	stem cell differentiation	3	4.6	0.0046	0.1		GOTERM_BP_DIRECT	spinal cord motor neuron cell fate specification	3	1.7	0.0012	0.059
GOTERM_BP_DIRECT	cell-matrix adhesion	5	3.5	0.001	0.067		GOTERM_CC_DIRECT	collagen trimer	10	2.6	1.2e-05	0.00029		GOTERM_MF_DIRECT	protein binding	22	33.8	0.0048	0.15		GOTERM_MF_DIRECT	transcriptional activator activity, RNA polymerase II core promoter proximal region sequence-specific binding	9	5.2	0.0013	0.07
KEGG_PATHWAY	Renin-angiotensin system	4	2.8	0.0015	0.039		KEGG_PATHWAY	Complement and coagulation cascades	10	2.6	1.5e-05	0.00066		GOTERM_BP_DIRECT	positive regulation of cell development	2	3.1	0.006	0.13		GOTERM_MF_DIRECT	transcription factor activity, sequence-specific DNA binding	17	9.8	0.0014	0.07
GOTERM_MF_DIRECT	protein domain specific binding	8	5.6	0.0016	0.067		GOTERM_BP_DIRECT	anterior/posterior pattern specification	11	2.9	2.5e-05	0.0036		GOTERM_CC_DIRECT	nucleus	27	41.5	0.0069	0.18		GOTERM_BP_DIRECT	negative regulation of transcription from RNA polymerase II promoter	15	8.6	0.0015	0.068
GOTERM_BP_DIRECT	embryonic skeletal system development	4	2.8	0.002	0.12		KEGG_PATHWAY	Viral carcinogenesis	16	4.2	4.1e-05	0.0014		GOTERM_CC_DIRECT	extracellular space	11	16.9	0.0082	0.18		GOTERM_CC_DIRECT	axon	10	5.7	0.0015	0.08
GOTERM_CC_DIRECT	specific granule	3	2.1	0.0022	0.025		GOTERM_BP_DIRECT	regulation of gene silencing	5	1.3	5.6e-05	0.0074		GOTERM_BP_DIRECT	positive regulation of mesenchymal cell apoptotic process	2	3.1	0.0089	0.17		GOTERM_BP_DIRECT	pituitary gland development	4	2.3	0.0016	0.068
GOTERM_MF_DIRECT	metallopeptidase activity	6	4.2	0.0026	0.089		GOTERM_BP_DIRECT	ion transport	25	6.5	8.7e-05	0.011		GOTERM_BP_DIRECT	positive regulation of transcription from RNA polymerase II promoter	9	13.8	0.0089	0.17		GOTERM_BP_DIRECT	peripheral nervous system neuron development	3	1.7	0.0016	0.068
GOTERM_BP_DIRECT	negative regulation of transcription from RNA polymerase II promoter	12	8.4	0.0029	0.16		GOTERM_CC_DIRECT	integral component of plasma membrane	38	9.9	0.00011	0.0024		GOTERM_BP_DIRECT	branching involved in ureteric bud morphogenesis	3	4.6	0.009	0.17		GOTERM_BP_DIRECT	positive regulation of transcription from RNA polymerase II promoter	18	10.3	0.0016	0.068
GOTERM_BP_DIRECT	anterior/posterior pattern specification	5	3.5	0.0039	0.2		GOTERM_BP_DIRECT	positive regulation of synapse assembly	8	2.1	0.00021	0.024		KEGG_PATHWAY	Transcriptional misregulation in cancer	4	6.2	0.011	0.39		GOTERM_BP_DIRECT	bone morphogenesis	4	2.3	0.0019	0.074
GOTERM_BP_DIRECT	astrocyte development	3	2.1	0.0041	0.2		GOTERM_CC_DIRECT	cell surface	25	6.5	0.00022	0.0045		GOTERM_BP_DIRECT	outflow tract morphogenesis	3	4.6	0.011	0.19		GOTERM_BP_DIRECT	inner ear morphogenesis	5	2.9	0.0023	0.087
GOTERM_MF_DIRECT	collagen binding	4	2.8	0.0051	0.15		GOTERM_BP_DIRECT	negative regulation of angiogenesis	8	2.1	0.00024	0.027		GOTERM_BP_DIRECT	embryonic skeletal system morphogenesis	3	4.6	0.012	0.19		GOTERM_BP_DIRECT	positive regulation of epithelial cell proliferation	5	2.9	0.0028	0.1
GOTERM_BP_DIRECT	innate immune response in mucosa	3	2.1	0.0063	0.27		GOTERM_BP_DIRECT	axon guidance	11	2.9	0.00027	0.028		GOTERM_BP_DIRECT	mesodermal cell fate specification	2	3.1	0.012	0.19		GOTERM_BP_DIRECT	negative regulation of cell proliferation	10	5.7	0.0029	0.1
GOTERM_BP_DIRECT	negative regulation of cell proliferation	8	5.6	0.0064	0.27		GOTERM_MF_DIRECT	DNA binding	52	13.5	0.00027	0.024		GOTERM_BP_DIRECT	morphogenesis of an epithelial fold	2	3.1	0.012	0.19		GOTERM_BP_DIRECT	metanephros development	4	2.3	0.0031	0.11
GOTERM_BP_DIRECT	positive regulation of synapse assembly	4	2.8	0.0075	0.3		KEGG_PATHWAY	Protein digestion and absorption	9	2.3	0.0003	0.0087		GOTERM_BP_DIRECT	regulation of gene expression	5	7.7	0.013	0.21		GOTERM_MF_DIRECT	transcriptional repressor activity, RNA polymerase II core promoter proximal region sequence-specific binding	6	3.4	0.0034	0.14
GOTERM_MF_DIRECT	antioxidant activity	3	2.1	0.0088	0.22		GOTERM_BP_DIRECT	nervous system development	18	4.7	0.00033	0.032		GOTERM_BP_DIRECT	embryonic hindgut morphogenesis	2	3.1	0.015	0.23		GOTERM_BP_DIRECT	single fertilization	5	2.9	0.0037	0.12
GOTERM_BP_DIRECT	neutrophil aggregation	2	1.4	0.011	0.43		GOTERM_MF_DIRECT	calcium ion binding	26	6.8	0.00034	0.026		GOTERM_MF_DIRECT	transcription factor activity, sequence-specific DNA binding	8	12.3	0.015	0.39		GOTERM_BP_DIRECT	embryonic skeletal joint morphogenesis	3	1.7	0.0037	0.12
GOTERM_MF_DIRECT	peptidase activity	9	6.3	0.011	0.26		GOTERM_BP_DIRECT	embryonic skeletal system morphogenesis	7	1.8	0.00036	0.033		GOTERM_BP_DIRECT	inner ear morphogenesis	3	4.6	0.02	0.29		GOTERM_BP_DIRECT	heart development	8	4.6	0.0041	0.13
GOTERM_BP_DIRECT	multicellular organism development	13	9.1	0.014	0.5		GOTERM_CC_DIRECT	external side of plasma membrane	16	4.2	0.00039	0.0072		GOTERM_BP_DIRECT	semicircular canal morphogenesis	2	3.1	0.021	0.3		GOTERM_BP_DIRECT	epithelial to mesenchymal transition involved in endocardial cushion formation	3	1.7	0.0043	0.13
GOTERM_BP_DIRECT	antibacterial humoral response	3	2.1	0.015	0.51		GOTERM_BP_DIRECT	innate immune response in mucosa	5	1.3	0.00042	0.036		GOTERM_BP_DIRECT	positive regulation of epithelial cell proliferation	3	4.6	0.022	0.3		GOTERM_BP_DIRECT	positive regulation of transcription, DNA-templated	12	6.9	0.0049	0.14
GOTERM_BP_DIRECT	cellular response to BMP stimulus	3	2.1	0.017	0.54		GOTERM_BP_DIRECT	activation of protein kinase B activity	5	1.3	0.0005	0.042		GOTERM_BP_DIRECT	peripheral nervous system neuron development	2	3.1	0.024	0.31		GOTERM_CC_DIRECT	neuronal cell body	11	6.3	0.0055	0.19
GOTERM_BP_DIRECT	ossification	4	2.8	0.018	0.54		GOTERM_CC_DIRECT	membrane	150	39.1	0.00052	0.009		GOTERM_BP_DIRECT	gland morphogenesis	2	3.1	0.024	0.31		GOTERM_BP_DIRECT	neuron fate specification	3	1.7	0.0058	0.16
GOTERM_CC_DIRECT	fibrillar collagen trimer	2	1.4	0.018	0.18		GOTERM_BP_DIRECT	regulation of inflammatory response	7	1.8	0.00064	0.051		GOTERM_BP_DIRECT	Wnt signaling pathway	4	6.2	0.026	0.33		GOTERM_BP_DIRECT	forelimb morphogenesis	3	1.7	0.0058	0.16
GOTERM_BP_DIRECT	proteolysis	9	6.3	0.018	0.54		KEGG_PATHWAY	Salivary secretion	8	2.1	0.00072	0.018		GOTERM_BP_DIRECT	cartilage development involved in endochondral bone morphogenesis	2	3.1	0.027	0.33		GOTERM_BP_DIRECT	axon guidance	6	3.4	0.0059	0.16
GOTERM_CC_DIRECT	nucleoplasm	20	14	0.018	0.18		GOTERM_BP_DIRECT	extracellular matrix organization	9	2.3	0.00083	0.063		GOTERM_BP_DIRECT	positive regulation of transcription, DNA-templated	6	9.2	0.028	0.34		GOTERM_BP_DIRECT	branching involved in ureteric bud morphogenesis	4	2.3	0.006	0.16
GOTERM_BP_DIRECT	collagen fibril organization	3	2.1	0.021	0.58		GOTERM_BP_DIRECT	regulation of endothelial tube morphogenesis	3	0.8	0.00089	0.064		GOTERM_BP_DIRECT	regulation of cell proliferation	4	6.2	0.03	0.36		GOTERM_CC_DIRECT	growth cone	6	3.4	0.006	0.19
GOTERM_BP_DIRECT	positive regulation of protein phosphorylation	5	3.5	0.021	0.58		GOTERM_BP_DIRECT	multicellular organism development	33	8.6	0.001	0.07		GOTERM_BP_DIRECT	mesenchymal cell differentiation	2	3.1	0.032	0.36		GOTERM_BP_DIRECT	positive regulation of fat cell differentiation	4	2.3	0.0063	0.16
GOTERM_BP_DIRECT	positive regulation of peptide secretion	2	1.4	0.023	0.6		GOTERM_BP_DIRECT	positive regulation of osteoblast differentiation	7	1.8	0.0011	0.07		GOTERM_BP_DIRECT	regulation of chondrocyte differentiation	2	3.1	0.032	0.36		GOTERM_MF_DIRECT	heparin binding	6	3.4	0.0066	0.24
GOTERM_MF_DIRECT	calmodulin binding	5	3.5	0.023	0.46		GOTERM_BP_DIRECT	negative regulation of cell proliferation	17	4.4	0.0011	0.07		GOTERM_BP_DIRECT	regulation of membrane potential	3	4.6	0.034	0.37		GOTERM_BP_DIRECT	neural crest cell development	3	1.7	0.0074	0.18
GOTERM_BP_DIRECT	positive regulation of NF-kappaB transcription factor activity	4	2.8	0.024	0.62		GOTERM_BP_DIRECT	neutrophil chemotaxis	7	1.8	0.0012	0.07		GOTERM_BP_DIRECT	negative regulation of canonical Wnt signaling pathway	3	4.6	0.037	0.4		GOTERM_MF_DIRECT	RNA polymerase II regulatory region sequence-specific DNA binding	7	4	0.0078	0.25
GOTERM_MF_DIRECT	zinc ion binding	13	9.1	0.024	0.46		GOTERM_BP_DIRECT	positive regulation of angiogenesis	9	2.3	0.0012	0.07		GOTERM_BP_DIRECT	epithelial to mesenchymal transition involved in endocardial cushion formation	2	3.1	0.038	0.4		GOTERM_BP_DIRECT	outflow tract morphogenesis	4	2.3	0.0083	0.2
GOTERM_CC_DIRECT	intracellular	17	11.9	0.026	0.23		GOTERM_BP_DIRECT	regulation of systemic arterial blood pressure	4	1	0.0013	0.07		GOTERM_CC_DIRECT	transcription factor complex	4	6.2	0.039	0.69		GOTERM_BP_DIRECT	regulation of gene expression	8	4.6	0.0098	0.23
GOTERM_BP_DIRECT	osteoblast differentiation	4	2.8	0.027	0.66		GOTERM_BP_DIRECT	inhibitory postsynaptic potential	4	1	0.0013	0.07		KEGG_PATHWAY	MicroRNAs in cancer	4	6.2	0.043	0.74		GOTERM_MF_DIRECT	transcription regulatory region DNA binding	7	4	0.0099	0.29
KEGG_PATHWAY	Circadian entrainment	4	2.8	0.027	0.54		GOTERM_BP_DIRECT	mast cell activation	4	1	0.0013	0.07		GOTERM_BP_DIRECT	osteoblast differentiation	3	4.6	0.045	0.46		GOTERM_BP_DIRECT	male gonad development	5	2.9	0.011	0.25
GOTERM_MF_DIRECT	Toll-like receptor 4 binding	2	1.4	0.029	0.5		KEGG_PATHWAY	Transcriptional misregulation in cancer	11	2.9	0.0014	0.03		GOTERM_CC_DIRECT	dendrite	5	7.7	0.048	0.71		GOTERM_CC_DIRECT	synapse	10	5.7	0.011	0.3
GOTERM_BP_DIRECT	negative regulation of peptidase activity	4	2.8	0.029	0.7		GOTERM_BP_DIRECT	antigen processing and presentation of exogenous peptide antigen via MHC class II	4	1	0.0016	0.085		GOTERM_BP_DIRECT	pharyngeal system development	2	3.1	0.052	0.52		GOTERM_BP_DIRECT	odontogenesis of dentin-containing tooth	4	2.3	0.013	0.29
GOTERM_MF_DIRECT	sequence-specific DNA binding	9	6.3	0.034	0.5		GOTERM_MF_DIRECT	metallopeptidase activity	10	2.6	0.0016	0.098		GOTERM_BP_DIRECT	uterus development	2	3.1	0.055	0.54		KEGG_PATHWAY	Neuroactive ligand-receptor interaction	7	4	0.013	0.99
GOTERM_BP_DIRECT	angiotensin maturation	2	1.4	0.034	0.75		GOTERM_MF_DIRECT	beta-amyloid binding	5	1.3	0.0017	0.098		GOTERM_BP_DIRECT	male genitalia development	2	3.1	0.058	0.56		GOTERM_BP_DIRECT	heart morphogenesis	4	2.3	0.013	0.29
GOTERM_BP_DIRECT	cell differentiation	10	7	0.034	0.75		GOTERM_BP_DIRECT	potassium ion transport	9	2.3	0.0017	0.085		GOTERM_BP_DIRECT	positive regulation of chondrocyte differentiation	2	3.1	0.064	0.6		GOTERM_BP_DIRECT	cochlea morphogenesis	3	1.7	0.013	0.29
GOTERM_MF_DIRECT	cadmium ion binding	2	1.4	0.035	0.5		GOTERM_MF_DIRECT	scaffold protein binding	6	1.6	0.0019	0.098		GOTERM_MF_DIRECT	14-3-3 protein binding	2	3.1	0.069	1		GOTERM_BP_DIRECT	cellular response to retinoic acid	4	2.3	0.014	0.29
GOTERM_MF_DIRECT	peptidase inhibitor activity	4	2.8	0.036	0.5		GOTERM_BP_DIRECT	cell-matrix adhesion	7	1.8	0.0023	0.12		GOTERM_BP_DIRECT	outflow tract septum morphogenesis	2	3.1	0.069	0.63		GOTERM_MF_DIRECT	transcription factor activity, RNA polymerase II core promoter proximal region sequence-specific binding	3	1.7	0.015	0.4
GOTERM_CC_DIRECT	nucleus	46	32.2	0.037	0.31		GOTERM_BP_DIRECT	antibacterial humoral response	5	1.3	0.0024	0.12		GOTERM_BP_DIRECT	anatomical structure formation involved in morphogenesis	2	3.1	0.069	0.63		GOTERM_BP_DIRECT	activation of meiosis	2	1.1	0.015	0.31
GOTERM_MF_DIRECT	transmembrane receptor protein tyrosine kinase activity	3	2.1	0.04	0.52		GOTERM_BP_DIRECT	complement activation, classical pathway	6	1.6	0.0026	0.12		GOTERM_BP_DIRECT	axon guidance	3	4.6	0.073	0.65		GOTERM_BP_DIRECT	positive regulation of cell development	2	1.1	0.015	0.31
GOTERM_BP_DIRECT	histone H3-K27 trimethylation	2	1.4	0.045	0.91		GOTERM_BP_DIRECT	astrocyte development	4	1	0.0029	0.13		GOTERM_BP_DIRECT	neuromuscular process	2	3.1	0.075	0.65		GOTERM_BP_DIRECT	Notch signaling pathway	5	2.9	0.016	0.32
GOTERM_BP_DIRECT	nucleosome positioning	2	1.4	0.045	0.91		GOTERM_BP_DIRECT	peptidyl-cysteine S-nitrosylation	3	0.8	0.0029	0.13		GOTERM_BP_DIRECT	spinal cord motor neuron differentiation	2	3.1	0.083	0.71		GOTERM_BP_DIRECT	neuron differentiation	5	2.9	0.017	0.33
GOTERM_BP_DIRECT	pharyngeal arch artery morphogenesis	2	1.4	0.045	0.91		GOTERM_BP_DIRECT	immune system process	16	4.2	0.0029	0.13		GOTERM_MF_DIRECT	Wnt-protein binding	2	3.1	0.086	1		GOTERM_CC_DIRECT	voltage-gated potassium channel complex	4	2.3	0.02	0.38
GOTERM_MF_DIRECT	RAGE receptor binding	2	1.4	0.046	0.56		GOTERM_MF_DIRECT	collagen binding	6	1.6	0.0031	0.14		GOTERM_BP_DIRECT	pituitary gland development	2	3.1	0.086	0.72		GOTERM_BP_DIRECT	negative regulation of DNA binding	3	1.7	0.021	0.4
GOTERM_BP_DIRECT	regulation of inflammatory response	3	2.1	0.047	0.94		KEGG_PATHWAY	Axon guidance	9	2.3	0.0036	0.07		GOTERM_BP_DIRECT	bone morphogenesis	2	3.1	0.091	0.75		GOTERM_CC_DIRECT	protein-DNA complex	3	1.7	0.021	0.38
GOTERM_MF_DIRECT	copper ion binding	3	2.1	0.05	0.56		GOTERM_MF_DIRECT	calmodulin binding	10	2.6	0.0038	0.16		GOTERM_BP_DIRECT	embryonic hindlimb morphogenesis	2	3.1	0.094	0.76		GOTERM_BP_DIRECT	cell chemotaxis	4	2.3	0.022	0.42
GOTERM_CC_DIRECT	azurophil granule	2	1.4	0.052	0.39		GOTERM_BP_DIRECT	innate immune response	16	4.2	0.0043	0.18		GOTERM_BP_DIRECT	developmental growth	2	3.1	0.099	0.78		GOTERM_BP_DIRECT	olfactory pit development	2	1.1	0.023	0.42
GOTERM_MF_DIRECT	arachidonic acid binding	2	1.4	0.052	0.56		GOTERM_BP_DIRECT	regulation of blood pressure	6	1.6	0.0044	0.18		GOTERM_BP_DIRECT	cellular response to BMP stimulus	2	3.1	0.099	0.78		GOTERM_BP_DIRECT	embryonic nail plate morphogenesis	2	1.1	0.023	0.42
GOTERM_CC_DIRECT	chromosome	6	4.2	0.053	0.39		GOTERM_BP_DIRECT	chemotaxis	8	2.1	0.0045	0.18									GOTERM_CC_DIRECT	extracellular space	19	10.9	0.023	0.38
GOTERM_MF_DIRECT	chromatin DNA binding	3	2.1	0.056	0.58		GOTERM_MF_DIRECT	nucleosomal DNA binding	5	1.3	0.0049	0.16									GOTERM_CC_DIRECT	perikaryon	5	2.9	0.023	0.38
GOTERM_BP_DIRECT	positive regulation of transcription from RNA polymerase II promoter	11	7.7	0.057	1		GOTERM_MF_DIRECT	cytokine binding	4	1	0.005	0.16									GOTERM_BP_DIRECT	Wnt signaling pathway	6	3.4	0.024	0.44
GOTERM_BP_DIRECT	positive regulation of osteoblast differentiation	3	2.1	0.057	1		GOTERM_MF_DIRECT	glycosaminoglycan binding	4	1	0.005	0.16									KEGG_PATHWAY	Transcriptional misregulation in cancer	5	2.9	0.026	0.99
GOTERM_CC_DIRECT	rough endoplasmic reticulum	3	2.1	0.063	0.44		GOTERM_CC_DIRECT	protein complex	21	5.5	0.0059	0.095									GOTERM_BP_DIRECT	embryonic hindlimb morphogenesis	3	1.7	0.027	0.47
GOTERM_BP_DIRECT	removal of superoxide radicals	2	1.4	0.066	1		GOTERM_CC_DIRECT	synapse	18	4.7	0.0064	0.096									GOTERM_CC_DIRECT	postsynaptic density	6	3.4	0.03	0.44
GOTERM_BP_DIRECT	leukocyte migration involved in inflammatory response	2	1.4	0.072	1		KEGG_PATHWAY	Mineral absorption	5	1.3	0.0067	0.11									GOTERM_BP_DIRECT	morphogenesis of an epithelial fold	2	1.1	0.03	0.5
GOTERM_BP_DIRECT	regulation of systemic arterial blood pressure	2	1.4	0.072	1		KEGG_PATHWAY	ECM-receptor interaction	7	1.8	0.0073	0.11									GOTERM_BP_DIRECT	trigeminal nerve development	2	1.1	0.03	0.5
GOTERM_BP_DIRECT	regulation of gene silencing	2	1.4	0.072	1		KEGG_PATHWAY	Tuberculosis	10	2.6	0.0074	0.11									GOTERM_BP_DIRECT	negative regulation of protein homodimerization activity	2	1.1	0.03	0.5
GOTERM_BP_DIRECT	multicellular organismal response to stress	2	1.4	0.072	1		GOTERM_BP_DIRECT	histone H3-K27 trimethylation	3	0.8	0.0078	0.31									GOTERM_BP_DIRECT	mesodermal cell fate specification	2	1.1	0.03	0.5
GOTERM_BP_DIRECT	cellular response to interleukin-1	3	2.1	0.076	1		GOTERM_BP_DIRECT	immune response	12	3.1	0.0081	0.31									GOTERM_BP_DIRECT	negative regulation of apoptotic process	10	5.7	0.031	0.5
GOTERM_BP_DIRECT	cartilage development	3	2.1	0.08	1		GOTERM_CC_DIRECT	receptor complex	8	2.1	0.0083	0.12									GOTERM_BP_DIRECT	regulation of cell proliferation	6	3.4	0.031	0.5
GOTERM_BP_DIRECT	negative regulation of cell-matrix adhesion	2	1.4	0.087	1		GOTERM_BP_DIRECT	olfactory bulb development	4	1	0.0089	0.34									GOTERM_BP_DIRECT	signal transduction	17	9.8	0.032	0.5
GOTERM_BP_DIRECT	histone H3-K4 trimethylation	2	1.4	0.087	1		GOTERM_BP_DIRECT	positive regulation of cell migration	10	2.6	0.0091	0.34									GOTERM_BP_DIRECT	negative regulation of transcription, DNA-templated	10	5.7	0.035	0.54
GOTERM_BP_DIRECT	BMP signaling pathway	3	2.1	0.088	1		GOTERM_BP_DIRECT	negative chemotaxis	4	1	0.0099	0.35									KEGG_PATHWAY	Calcium signaling pathway	5	2.9	0.035	0.99
KEGG_PATHWAY	Salivary secretion	3	2.1	0.092	1		GOTERM_BP_DIRECT	heart trabecula morphogenesis	3	0.8	0.0099	0.35									GOTERM_BP_DIRECT	negative regulation of neuron apoptotic process	5	2.9	0.035	0.54
GOTERM_MF_DIRECT	ATPase binding	3	2.1	0.095	0.93		GOTERM_BP_DIRECT	positive regulation of epithelial cell proliferation	6	1.6	0.01	0.36									GOTERM_BP_DIRECT	embryonic cranial skeleton morphogenesis	3	1.7	0.036	0.54
KEGG_PATHWAY	Transcriptional misregulation in cancer	4	2.8	0.096	1		GOTERM_MF_DIRECT	potassium channel activity	6	1.6	0.011	0.33									GOTERM_BP_DIRECT	face morphogenesis	3	1.7	0.038	0.56
GOTERM_BP_DIRECT	defense response to Gram-positive bacterium	3	2.1	0.099	1		GOTERM_BP_DIRECT	cellular response to lipopolysaccharide	10	2.6	0.011	0.37									GOTERM_BP_DIRECT	regulation of membrane potential	4	2.3	0.039	0.57
							GOTERM_BP_DIRECT	positive regulation of neutrophil chemotaxis	4	1	0.012	0.4									GOTERM_MF_DIRECT	RNA polymerase II transcription coactivator activity	3	1.7	0.041	0.89
							GOTERM_BP_DIRECT	motor neuron axon guidance	4	1	0.012	0.4									GOTERM_MF_DIRECT	receptor binding	8	4.6	0.043	0.89
							GOTERM_MF_DIRECT	drug binding	7	1.8	0.012	0.33									GOTERM_BP_DIRECT	blood vessel remodeling	3	1.7	0.043	0.62
							GOTERM_MF_DIRECT	transmembrane receptor protein tyrosine kinase activity	5	1.3	0.013	0.34									GOTERM_BP_DIRECT	negative regulation of canonical Wnt signaling pathway	4	2.3	0.044	0.62
							GOTERM_CC_DIRECT	secretory granule	7	1.8	0.013	0.17									GOTERM_CC_DIRECT	transcription factor complex	6	3.4	0.045	0.6
							GOTERM_BP_DIRECT	cartilage development	6	1.6	0.014	0.44									GOTERM_BP_DIRECT	positive regulation of neuron differentiation	4	2.3	0.045	0.62
							GOTERM_BP_DIRECT	osteoblast differentiation	7	1.8	0.014	0.44									GOTERM_BP_DIRECT	retinoic acid biosynthetic process	2	1.1	0.045	0.62
							GOTERM_BP_DIRECT	positive regulation of macrophage derived foam cell differentiation	3	0.8	0.015	0.46									GOTERM_BP_DIRECT	BMP signaling pathway involved in heart development	2	1.1	0.045	0.62
							GOTERM_BP_DIRECT	negative regulation of peptidase activity	7	1.8	0.016	0.49									GOTERM_MF_DIRECT	thyroid hormone binding	2	1.1	0.046	0.89
							GOTERM_BP_DIRECT	inflammatory response	13	3.4	0.017	0.51									GOTERM_BP_DIRECT	adenylate cyclase-inhibiting G-protein coupled receptor signaling pathway	3	1.7	0.047	0.63
							GOTERM_CC_DIRECT	specific granule	3	0.8	0.017	0.22									GOTERM_MF_DIRECT	RNA polymerase II transcription factor activity, sequence-specific DNA binding	5	2.9	0.047	0.89
							GOTERM_MF_DIRECT	ATPase binding	6	1.6	0.017	0.41									GOTERM_MF_DIRECT	protein heterodimerization activity	9	5.2	0.048	0.89
							GOTERM_BP_DIRECT	pattern specification process	5	1.3	0.018	0.53									GOTERM_CC_DIRECT	nucleus	54	31	0.051	0.63
							KEGG_PATHWAY	PI3K-Akt signaling pathway	14	3.6	0.019	0.25									GOTERM_BP_DIRECT	ventral spinal cord development	2	1.1	0.053	0.68
							GOTERM_BP_DIRECT	response to hypoxia	9	2.3	0.019	0.55									GOTERM_BP_DIRECT	semicircular canal morphogenesis	2	1.1	0.053	0.68
							GOTERM_CC_DIRECT	membrane-bounded vesicle	3	0.8	0.02	0.24									GOTERM_BP_DIRECT	ureteric bud development	3	1.7	0.053	0.68
							GOTERM_BP_DIRECT	potassium ion transmembrane transport	6	1.6	0.02	0.57									GOTERM_BP_DIRECT	neural tube development	3	1.7	0.059	0.75
							KEGG_PATHWAY	Focal adhesion	10	2.6	0.02	0.25									GOTERM_BP_DIRECT	gland morphogenesis	2	1.1	0.06	0.76
							GOTERM_BP_DIRECT	neuronal action potential	4	1	0.021	0.58									GOTERM_MF_DIRECT	retinal dehydrogenase activity	2	1.1	0.061	1
							GOTERM_MF_DIRECT	receptor binding	14	3.6	0.023	0.54									GOTERM_MF_DIRECT	phosphoric diester hydrolase activity	3	1.7	0.062	1
							GOTERM_BP_DIRECT	phosphatidylinositol-mediated signaling	4	1	0.024	0.63									GOTERM_CC_DIRECT	integral component of plasma membrane	14	8	0.064	0.73
							GOTERM_BP_DIRECT	angiogenesis	10	2.6	0.024	0.63									GOTERM_BP_DIRECT	cartilage development involved in endochondral bone morphogenesis	2	1.1	0.067	0.84
							GOTERM_BP_DIRECT	vasculogenesis involved in coronary vascular morphogenesis	3	0.8	0.024	0.63									GOTERM_MF_DIRECT	3-chloroallyl aldehyde dehydrogenase activity	2	1.1	0.068	1
							GOTERM_BP_DIRECT	neuron projection morphogenesis	5	1.3	0.024	0.63									GOTERM_BP_DIRECT	negative regulation of osteoblast differentiation	3	1.7	0.069	0.85
							GOTERM_CC_DIRECT	basement membrane	6	1.6	0.025	0.29									KEGG_PATHWAY	Signaling pathways regulating pluripotency of stem cells	4	2.3	0.069	1
							GOTERM_BP_DIRECT	proteolysis	18	4.7	0.025	0.65									GOTERM_MF_DIRECT	protein kinase C binding	3	1.7	0.071	1
							GOTERM_MF_DIRECT	voltage-gated ion channel activity	7	1.8	0.026	0.58									GOTERM_BP_DIRECT	negative regulation of cell growth	4	2.3	0.072	0.88
							KEGG_PATHWAY	Insulin secretion	6	1.6	0.026	0.3									GOTERM_BP_DIRECT	skeletal muscle tissue development	3	1.7	0.073	0.88
							GOTERM_BP_DIRECT	positive regulation of bone mineralization	4	1	0.026	0.65									GOTERM_BP_DIRECT	pre-B cell differentiation	2	1.1	0.074	0.88
							GOTERM_BP_DIRECT	ossification	6	1.6	0.026	0.65									GOTERM_MF_DIRECT	transcriptional repressor activity, RNA polymerase II transcription regulatory region sequence-specific binding	3	1.7	0.075	1
							GOTERM_BP_DIRECT	protein complex assembly	5	1.3	0.027	0.68									GOTERM_CC_DIRECT	potassium channel complex	2	1.1	0.077	0.8
							GOTERM_MF_DIRECT	receptor activity	8	2.1	0.027	0.58									GOTERM_BP_DIRECT	kidney development	4	2.3	0.079	0.91
							GOTERM_CC_DIRECT	plasma membrane	100	26	0.028	0.31									GOTERM_MF_DIRECT	enzyme binding	7	4	0.08	1
							GOTERM_MF_DIRECT	peptidase activity	16	4.2	0.029	0.6									GOTERM_BP_DIRECT	cell adhesion	8	4.6	0.081	0.91
							KEGG_PATHWAY	Renin-angiotensin system	4	1	0.03	0.33									GOTERM_BP_DIRECT	neuron maturation	2	1.1	0.081	0.91
							GOTERM_BP_DIRECT	regulation of ion transmembrane transport	7	1.8	0.03	0.71									GOTERM_BP_DIRECT	mammary gland epithelium development	2	1.1	0.081	0.91
							GOTERM_BP_DIRECT	collagen fibril organization	4	1	0.03	0.71									GOTERM_BP_DIRECT	regulation of calcium-mediated signaling	2	1.1	0.081	0.91
							GOTERM_BP_DIRECT	cellular response to heat	4	1	0.03	0.71									GOTERM_BP_DIRECT	regulation of chondrocyte differentiation	2	1.1	0.081	0.91
							GOTERM_BP_DIRECT	cell differentiation	22	5.7	0.031	0.71									GOTERM_CC_DIRECT	anchored component of membrane	4	2.3	0.082	0.8
							GOTERM_BP_DIRECT	prostaglandin biosynthetic process	3	0.8	0.031	0.71									GOTERM_CC_DIRECT	neuron projection	7	4	0.084	0.8
							GOTERM_BP_DIRECT	negative regulation of cell-matrix adhesion	3	0.8	0.031	0.71									GOTERM_BP_DIRECT	double-strand break repair	3	1.7	0.085	0.93
							GOTERM_MF_DIRECT	extracellular matrix structural constituent	4	1	0.032	0.62									GOTERM_BP_DIRECT	cellular response to growth factor stimulus	3	1.7	0.087	0.94
							GOTERM_BP_DIRECT	xenophagy	6	1.6	0.033	0.75									GOTERM_BP_DIRECT	positive regulation of protein kinase activity	3	1.7	0.087	0.94
							GOTERM_BP_DIRECT	iron ion transmembrane transport	2	0.5	0.034	0.75									GOTERM_BP_DIRECT	positive regulation of actin filament bundle assembly	2	1.1	0.088	0.94
							GOTERM_BP_DIRECT	neutrophil aggregation	2	0.5	0.034	0.75									GOTERM_BP_DIRECT	cell proliferation	5	2.9	0.09	0.94
							GOTERM_BP_DIRECT	negative regulation of cytosolic calcium ion concentration	3	0.8	0.034	0.75									GOTERM_BP_DIRECT	learning	3	1.7	0.092	0.94
							GOTERM_MF_DIRECT	phospholipase binding	3	0.8	0.036	0.68									GOTERM_BP_DIRECT	neuron projection development	4	2.3	0.092	0.94
							GOTERM_BP_DIRECT	calcium ion transport	7	1.8	0.036	0.77									GOTERM_MF_DIRECT	protein homodimerization activity	11	6.3	0.094	1
							GOTERM_BP_DIRECT	iron ion homeostasis	4	1	0.036	0.77									GOTERM_BP_DIRECT	keratinocyte development	2	1.1	0.095	0.94
							GOTERM_BP_DIRECT	axonogenesis	6	1.6	0.038	0.8									GOTERM_BP_DIRECT	cerebral cortex cell migration	2	1.1	0.095	0.94
							GOTERM_CC_DIRECT	postsynaptic membrane	9	2.3	0.038	0.39									GOTERM_BP_DIRECT	morphogenesis of embryonic epithelium	2	1.1	0.095	0.94
							GOTERM_MF_DIRECT	sequence-specific DNA binding	18	4.7	0.04	0.71									GOTERM_BP_DIRECT	retinal metabolic process	2	1.1	0.095	0.94
							GOTERM_CC_DIRECT	presynaptic membrane	5	1.3	0.04	0.4									GOTERM_BP_DIRECT	negative regulation of transcription regulatory region DNA binding	2	1.1	0.095	0.94
							GOTERM_BP_DIRECT	positive regulation of transcription from RNA polymerase II promoter	26	6.8	0.041	0.83									KEGG_PATHWAY	Complement and coagulation cascades	3	1.7	0.096	1
							GOTERM_MF_DIRECT	clathrin binding	4	1	0.042	0.71									GOTERM_BP_DIRECT	vasculogenesis	3	1.7	0.096	0.94
							KEGG_PATHWAY	Circadian entrainment	6	1.6	0.042	0.43									GOTERM_BP_DIRECT	regulation of growth	3	1.7	0.099	0.95
							GOTERM_BP_DIRECT	positive regulation of protein phosphorylation	8	2.1	0.042	0.83
							GOTERM_BP_DIRECT	cell adhesion	15	3.9	0.043	0.83
							GOTERM_BP_DIRECT	activation of MAPK activity	5	1.3	0.043	0.83
							GOTERM_MF_DIRECT	protein binding	83	21.6	0.043	0.71
							GOTERM_BP_DIRECT	cellular iron ion homeostasis	4	1	0.043	0.83
							GOTERM_BP_DIRECT	phagocytosis, engulfment	4	1	0.043	0.83
							GOTERM_BP_DIRECT	response to nicotine	4	1	0.043	0.83
							GOTERM_BP_DIRECT	negative regulation of axon extension	3	0.8	0.046	0.88
							GOTERM_BP_DIRECT	ion transmembrane transport	4	1	0.048	0.9
							GOTERM_CC_DIRECT	fibrillar collagen trimer	2	0.5	0.05	0.49
							GOTERM_MF_DIRECT	protein homodimerization activity	21	5.5	0.05	0.81
							GOTERM_BP_DIRECT	positive regulation of bone mineralization involved in bone maturation	2	0.5	0.051	0.93
							GOTERM_BP_DIRECT	positive regulation of aldosterone biosynthetic process	2	0.5	0.051	0.93
							GOTERM_BP_DIRECT	tertiary branching involved in mammary gland duct morphogenesis	2	0.5	0.051	0.93
							GOTERM_CC_DIRECT	postsynaptic density	9	2.3	0.054	0.49
							GOTERM_BP_DIRECT	sex differentiation	3	0.8	0.055	0.99
							GOTERM_CC_DIRECT	intracellular	37	9.6	0.055	0.49
							KEGG_PATHWAY	Pertussis	5	1.3	0.056	0.54
							GOTERM_MF_DIRECT	protein domain specific binding	10	2.6	0.057	0.81
							GOTERM_MF_DIRECT	metalloendopeptidase activity	6	1.6	0.057	0.81
							GOTERM_MF_DIRECT	peptidase inhibitor activity	6	1.6	0.057	0.81
							GOTERM_MF_DIRECT	HMG box domain binding	3	0.8	0.057	0.81
							GOTERM_BP_DIRECT	multicellular organism growth	6	1.6	0.058	1
							GOTERM_BP_DIRECT	positive regulation of interleukin-10 production	3	0.8	0.06	1
							GOTERM_MF_DIRECT	antioxidant activity	3	0.8	0.061	0.84
							GOTERM_BP_DIRECT	positive regulation of defense response to virus by host	6	1.6	0.061	1
							GOTERM_BP_DIRECT	lung development	6	1.6	0.064	1
							GOTERM_BP_DIRECT	BMP signaling pathway	5	1.3	0.064	1
							GOTERM_MF_DIRECT	heparan sulfate proteoglycan binding	3	0.8	0.066	0.87
							GOTERM_BP_DIRECT	toll-like receptor 7 signaling pathway	2	0.5	0.067	1
							GOTERM_BP_DIRECT	neutrophil activation involved in immune response	2	0.5	0.067	1
							GOTERM_BP_DIRECT	dorsal/ventral axon guidance	2	0.5	0.067	1
							GOTERM_BP_DIRECT	positive regulation of type III hypersensitivity	2	0.5	0.067	1
							GOTERM_BP_DIRECT	positive regulation of CD4-positive, alpha-beta T cell differentiation	2	0.5	0.067	1
							GOTERM_BP_DIRECT	positive regulation of peptide secretion	2	0.5	0.067	1
							GOTERM_BP_DIRECT	glossopharyngeal nerve morphogenesis	2	0.5	0.067	1
							GOTERM_BP_DIRECT	cytokine production	3	0.8	0.069	1
							KEGG_PATHWAY	Cholinergic synapse	6	1.6	0.07	0.64
							GOTERM_BP_DIRECT	response to drug	11	2.9	0.072	1
							GOTERM_BP_DIRECT	defense response to Gram-negative bacterium	4	1	0.073	1
							GOTERM_BP_DIRECT	protein homotrimerization	3	0.8	0.074	1
							GOTERM_BP_DIRECT	negative regulation of axon extension involved in axon guidance	3	0.8	0.074	1
							GOTERM_MF_DIRECT	chemorepellent activity	3	0.8	0.075	0.92
							GOTERM_CC_DIRECT	blood microparticle	6	1.6	0.078	0.67
							GOTERM_BP_DIRECT	positive regulation of protein serine/threonine kinase activity	3	0.8	0.079	1
							GOTERM_MF_DIRECT	extracellular matrix binding	3	0.8	0.08	0.92
							GOTERM_MF_DIRECT	kainate selective glutamate receptor activity	2	0.5	0.081	0.92
							GOTERM_MF_DIRECT	MHC class II protein binding	2	0.5	0.081	0.92
							GOTERM_MF_DIRECT	CXCR3 chemokine receptor binding	2	0.5	0.081	0.92
							GOTERM_MF_DIRECT	Toll-like receptor 4 binding	2	0.5	0.081	0.92
							GOTERM_BP_DIRECT	regulation of MAPK cascade	4	1	0.082	1
							GOTERM_BP_DIRECT	positive regulation of tumor necrosis factor production	4	1	0.082	1
							GOTERM_BP_DIRECT	brain development	8	2.1	0.083	1
							GOTERM_CC_DIRECT	kainate selective glutamate receptor complex	2	0.5	0.083	0.69
							GOTERM_BP_DIRECT	negative regulation of transcription from RNA polymerase II promoter	19	4.9	0.084	1
							GOTERM_BP_DIRECT	regulation of long-term neuronal synaptic plasticity	3	0.8	0.084	1
							KEGG_PATHWAY	Pathways in cancer	13	3.4	0.084	0.74
							GOTERM_BP_DIRECT	response to follicle-stimulating hormone	2	0.5	0.084	1
							GOTERM_BP_DIRECT	antigen processing and presentation of exogenous peptide antigen via MHC class I	2	0.5	0.084	1
							GOTERM_BP_DIRECT	cellular response to peptidoglycan	2	0.5	0.084	1
							GOTERM_MF_DIRECT	cadherin binding	3	0.8	0.085	0.94
							GOTERM_BP_DIRECT	regulation of membrane potential	5	1.3	0.088	1
							GOTERM_MF_DIRECT	sodium channel activity	3	0.8	0.09	0.97
							GOTERM_BP_DIRECT	positive regulation of cell proliferation	15	3.9	0.09	1
							GOTERM_CC_DIRECT	anchored component of membrane	6	1.6	0.095	0.72
							GOTERM_MF_DIRECT	protein heterodimerization activity	14	3.6	0.096	0.97
							GOTERM_CC_DIRECT	neuromuscular junction	4	1	0.096	0.72
							GOTERM_BP_DIRECT	chromatin silencing	4	1	0.096	1
							GOTERM_BP_DIRECT	cholesterol homeostasis	4	1	0.096	1
							GOTERM_BP_DIRECT	transmembrane receptor protein tyrosine kinase signaling pathway	5	1.3	0.096	1
							GOTERM_MF_DIRECT	Roundabout binding	2	0.5	0.097	0.97
							GOTERM_MF_DIRECT	cadmium ion binding	2	0.5	0.097	0.97
							GOTERM_CC_DIRECT	collagen type IV trimer	2	0.5	0.098	0.72
							GOTERM_CC_DIRECT	vesicle membrane	3	0.8	0.098	0.72
							GOTERM_BP_DIRECT	substrate-dependent cell migration	2	0.5	0.099	1
							GOTERM_BP_DIRECT	axonogenesis involved in innervation	2	0.5	0.099	1
							GOTERM_BP_DIRECT	toll-like receptor 9 signaling pathway	2	0.5	0.099	1
							GOTERM_BP_DIRECT	negative regulation of steroid biosynthetic process	2	0.5	0.099	1
							GOTERM_BP_DIRECT	anterior commissure morphogenesis	2	0.5	0.099	1
							GOTERM_BP_DIRECT	angiotensin maturation	2	0.5	0.099	1
							GOTERM_BP_DIRECT	positive regulation of phosphatidylinositol 3-kinase signaling	4	1	0.099	1
							GOTERM_MF_DIRECT	transcriptional activator activity, RNA polymerase II transcription regulatory region sequence-specific binding	5	1.3	0.099	0.97
